# Supplementary material for: Whole Genome Sequence–Based Surveillance of Human Clinical Listeria monocytogenes Isolates From Switzerland, 2019–2024
Source: Open Forum Infect Dis. 2026 Apr 17;13(5):ofag222. doi: 10.1093/ofid/ofag222 (PMC13126514; doi:10.1093/ofid/ofag222)
Supplement: ofag222_Supplementary_Data [file ofag222_supplementary_data.zip]

Archive with 2 entries (2 files):
- R1.0 Supplementary Appendix 1 OFID.docx
- R1.0 Supplementary Appendix 2.xlsx
