# Supplementary material for: Whole Genome Sequence–Based Surveillance of Human Clinical Listeria monocytogenes Isolates From Switzerland, 2019–2024
Source: Open Forum Infect Dis. 2026 Apr 17;13(5):ofag222. doi: 10.1093/ofid/ofag222 (PMC13126514; doi:10.1093/ofid/ofag222)
Supplement: ofag222_Supplementary_Data [file ofag222_supplementary_data.zip › R1.0 Supplementary Appendix 2.xlsx]

## Sheet: Contents
Appendix to: Nüesch-Inderbinen M, Horlbog JA, Cernela N, et al., Whole-genome sequence-based surveillance of human clinical Listeria monocytogenes isolates from Switzerland, 2019–2024
Summary of appendix 2 Tables S1-S5
Table S1	Clinical data and characteristics of L. monocytogenes causing human disease, Switzerland 2019-2024
Table S2	Virulence factors of 335 clinical L. monocytogenes, Switzerland 2019-2024
Table S3	Variants of the actA genes among 335 clinical L. monocytogenes, Switzerland 2019-2024
Table S4	Antimicrobial resistance genes, resistance to disinfectants, and Listeria Genomic Islands among 335 clinical L. monocytogenes, Switzerland 2019-2024
Table S5	Whole genome sequencing dataset of 335 clinical L. monocytogenes, Switzerland 2019-2024

## Sheet: Table S1
	Patients				L. monocytogenes
Year of isolation	Source	Clinical manifestation	Sex	Age	Strain ID	Lineage	Serotype	Clonal complex (CC)	Sequence type (ST)	Complex type (CT)	MST cluster
2019	Blood	Bacteremia	male	81	N19-0070	II	1/2a	CC18	18	10120
2019	Blood	Bacteremia	female	81	N19-0199	I	4b	CC4	397	1082
2019	Blood	Bacteremia	female	88	N19-0264	II	1/2a	CC204	204	2812
2019	Blood	Bacteremia	female	86	N19-0299	I	4b	CC217	217	8124
2019	Urine	Focal invasive infection	male	81	N19-0337	II	1/2a	CC226	226	10423
2019	Blood	Bacteremia	female	93	N19-0344	I	4b	CC1	1	10424
2019	Blood	Bacteremia	male	65	N19-0414	II	1/2a	CC31	325	2060
2019	Bile	Focal invasive infection	female	86	N19-0828	II	1/2a	CC121	3391	13689
2019	Blood	Bacteremia	male	73	N19-0831	I	4b	CC2	1531	10114
2019	Blood	Bacteremia	male	84	N19-0918	II	1/2a	CC29	29	10124
2019	Blood	Bacteremia	male	70	N19-0940	II	1/2a	CC8	8	10125	Cluster 26
2019	Blood	Bacteremia	male	64	N19-1093	I	4b	CC4	4	10115	Cluster 22
2019	Blood	Bacteremia	male	80	N19-1139	II	1/2a	CC8	8	10125	Cluster 26
2019	Blood	Bacteremia	female	69	N19-1151	II	1/2a	CC7	7	10127
2019	Cerebrospinal fluid	Neurolisteriosis	female	86	N19-1211	I	4b	CC1	1	10118
2019	Blood	Bacteremia	male	77	N19-1289	II	1/2a	CC37	37	10123
2019	Blood	Bacteremia	male	84	N19-1309	I	4b	CC32	32	10129
2019	Lymph fluid	Bacteremia	female	65	N19-1389	II	1/2a	CC37	37	7415
2019	Knee prosthesis	Focal invasive infection	male	79	N19-1437	I	4b	CC6	6	3287
2019	Blood	Bacteremia	male	65	N19-1507	I	4b	CC4	4	10116
2019	Blood	Bacteremia	male	73	N19-1520	II	1/2a	CC7	7	10122
2019	Blood	Bacteremia	female	24	N19-1552	II	1/2a	CC37	37	10128
2019	Blood	Bacteremia	female	78	N19-1627	I	4b	CC4	219	10117
2019	Blood	Bacteremia	female	87	N19-1933	II	1/2a	CC89	391	10126	Cluster 12
2019	Blood	Bacteremia	female	81	N19-1998	II	1/2a	CC8	8	4668
2019	Blood	Bacteremia	male	93	N19-2053	II	1/2a	CC31	325	2064
2019	Blood	Bacteremia	male	66	N19-2400	I	4b	CC388	388	7607	Cluster 24
2019	Placenta	Pregnancy-associated/neonatal	female	28	N19-2430	I	4b	CC4	4	10115	Cluster 22
2019	Blood	Bacteremia	male	70	N19-2538	I	4b	CC1	1	10119	Cluster 20
2019	Blood	Bacteremia	male	81	N19-2694	I	4b	CC1	1	10121
2019	Blood	Bacteremia	female	79	N19-2696	I	4b	CC2	2	7134	Cluster 6
2019	Blood	Pregnancy-associated/neonatal	female	0	N19-2857	I	4b	ST213	213	4920	Cluster 33
2019	Placenta	Pregnancy-associated/neonatal	female	28	N19-2883	I	4b	ST213	213	4920	Cluster 33
2019	Blood	Bacteremia	male	78	N19-2885	II	1/2a	CC8	8	4172
2019	Blood	Bacteremia	male	77	N19-3120	I	4b	CC1	3392	13684
2020	Blood	Bacteremia	male	93	N20-0064	I	4b	CC32	32	14555
2020	Blood	Bacteremia	female	56	N20-0093	II	1/2a	CC26	26	8966
2020	Blood	Bacteremia	male	77	N20-0137	I	4b	CC6	6	7448	Cluster 2
2020	Blood	Bacteremia	male	93	N20-0189	II	1/2a	CC37	3393	14556
2020	Blood	Bacteremia	male	73	N20-0245	I	4b	CC6	6	7448	Cluster 2
2020	Blood	Bacteremia	male	53	N20-0321	I	4b	CC1	1	14557
2020	Blood	Bacteremia	male	64	N20-0356	II	1/2a	CC37	37	14558	Cluster 27
2020	Blood	Bacteremia	male	73	N20-0505	I	4b	CC6	6	7448	Cluster 2
2020	Blood	Bacteremia	male	85	N20-0571	I	4b	CC6	6	7448	Cluster 2
2020	Blood	Bacteremia	female	86	N20-0592	II	1/2a	CC7	7	1698
2020	Blood	Bacteremia	male	73	N20-0605	I	4b	CC6	6	7448	Cluster 2
2020	Blood	Bacteremia	male	85	N20-0626	I	4b	CC6	6	7448	Cluster 2
2020	Blood	Bacteremia	female	95	N20-0627	I	4b	CC1	1	14569
2020	Blood	Bacteremia	female	66	N20-0655	I	4b	CC6	6	7448	Cluster 2
2020	Blood	Bacteremia	female	81	N20-0656	I	4b	CC6	6	7448	Cluster 2
2020	Blood	Bacteremia	female	86	N20-0662	I	4b	CC6	6	7448	Cluster 2
2020	Stool	Non-invasive	female	69	N20-0664	I	4b	CC6	6	7448	Cluster 2
2020	Blood	Bacteremia	female	84	N20-0674	I	4b	CC6	6	7448	Cluster 2
2020	Blood	Bacteremia	female	63	N20-0689	I	4b	CC6	6	7448	Cluster 2
2020	Blood	Bacteremia	male	81	N20-0725	I	4b	CC6	6	7448	Cluster 2
2020	Blood	Bacteremia	male	86	N20-0737	I	4b	CC6	6	7448	Cluster 2
2020	Blood	Bacteremia	male	78	N20-0742	I	4b	CC6	6	7448	Cluster 2
2020	Blood	Bacteremia	male	37	N20-0743	I	4b	CC6	6	7448	Cluster 2
2020	Blood	Bacteremia	male	75	N20-0753	I	4b	CC6	6	7448	Cluster 2
2020	Blood	Bacteremia	female	85	N20-0754	I	4b	CC6	6	7448	Cluster 2
2020	Blood	Bacteremia	female	86	N20-0748	I	1/2b	CC59	59	7878
2020	Blood	Bacteremia	female	95	N20-0771	I	4b	CC6	6	7448	Cluster 2
2020	Blood	Bacteremia	female	95	N20-0778	I	4b	CC6	6	7448	Cluster 2
2020	Placenta	Pregnancy-associated/neonatal	female	42	N20-0779	II	1/2a	CC7	7	14570
2020	Blood	Bacteremia	male	54	N20-0825	II	1/2a	CC415	415	9312	Cluster 17
2020	Perianal abscess	Focal invasive infection	male	85	N20-0851	I	4b	CC6	6	7448	Cluster 2
2020	Blood	Bacteremia	female	31	N20-0860	II	1/2a	CC226	226	7614	Cluster 18
2020	Blood	Bacteremia	female	83	N20-0861	I	4b	CC6	6	7448	Cluster 2
2020	Blood	Bacteremia	female	31	N20-0941	I	4b	CC2	2	7134	Cluster 6
2020	Abscess	Focal invasive infection	male	21	N20-1050	I	4b	CC4	4	14559
2020	Blood	Bacteremia	male	81	N20-1077	II	1/2a	CC226	226	14560
2020	Blood	Bacteremia	male	82	N20-1393	II	1/2a	CC89	391	10126	Cluster 12
2020	Blood	Bacteremia	male	56	N20-1409	I	4b	CC1	1	14526
2020	Cervical swab	Pregnancy-associated/neonatal	female	34	N20-1411	I	4b	CC2	2	7134	Cluster 6
2020	Blood	Pregnancy-associated/neonatal	male	0	N20-1412	I	4b	CC2	2	7134	Cluster 6
2020	Blood	Bacteremia	male	80	N20-1444	II	1/2a	CC89	391	10126	Cluster 12
2020	Blood	Bacteremia	male	88	N20-1445	I	4b	CC1	1	14562
2020	Blood	Bacteremia	male	75	N20-1555	I	1/2b	CC18	498	14563
2020	Blood	Bacteremia	male	91	N20-1579	I	1/2b	ST2946	2946	14564	Cluster 10
2020	Blood	Bacteremia	female	93	N20-1786	I	4b	CC4	4	14565
2020	Blood	Bacteremia	male	75	N20-1929	I	4b	CC1	1	9283
2020	Blood	Bacteremia	male	67	N20-2031	I	4b	CC6	6	14566	Cluster 14
2020	Blood	Bacteremia	female	90	N20-2126	II	1/2a	CC412	412	14567
2020	Unknown	Unknown	male	73	N20-2266	I	4b	CC1	1	14568
2020	Blood	Bacteremia	male	53	N20-2301	II	1/2a	CC415	394	13516
2020	Blood	Bacteremia	female	60	N20-2350	I	4b	CC1	1	4961
2020	Blood	Bacteremia	male	84	N20-2530	II	1/2a	CC7	511	14665	Cluster 4
2020	Blood	Bacteremia	female	88	N20-2489	II	1/2a	CC7	511	14665	Cluster 4
2020	Blood	Bacteremia	male	83	N20-2551	II	1/2a	CC8	8	14666
2020	Cerebrospinal fluid	neurolisteriosis	male	61	N20-2629	I	4b	CC6	6	14667
2020	Blood	Bacteremia	female	47	N20-2749	I	1/2b	CC5	5	1271
2021	Blood	Bacteremia	male	78	N21-0048	II	1/2a	CC18	18	15861
2021	Blood	Bacteremia	female	71	N21-0058	II	1/2a	CC7	511	14665	Cluster 4
2021	Blood	Bacteremia	male	67	N21-0095	I	4b	CC1	1	10119	Cluster 20
2021	Blood	Bacteremia	male	81	N21-0120	II	1/2a	CC7	511	14665	Cluster 4
2021	Blood	Bacteremia	male	77	N21-0213	II	1/2a	CC8	16	15862	Cluster 15
2021	Cerebrospinal fluid	neurolisteriosis	male	75	N21-0504	I	4b	CC1	1	15863
2021	Blood	Bacteremia	female	74	N21-0781	II	1/2a	CC8	8	1247
2021	Blood	Bacteremia	male	69	N21-0803	II	1/2a	CC8	16	15864
2021	Blood	Bacteremia	male	81	N21-0810	I	4b	CC1	1	15530
2021	Blood	Bacteremia	male	87	N21-0821	I	4b	CC6	6	10443
2021	Blood	Bacteremia	male	80	N21-1023	II	1/2a	CC7	511	14665	Cluster 4
2021	Blood	Bacteremia	male	57	N21-1232	II	1/2a	CC37	37	14558	Cluster 27
2021	Blood	Bacteremia	male	88	N21-1315	II	1/2a	CC18	18	15865
2021	Unknown	Unknown	female	86	N21-1625	II	1/2a	CC412	412	15866
2021	Blood	Bacteremia	male	57	N21-1761	I	4b	CC1	1	15867
2021	Blood	Bacteremia	male	80	N21-2007	II	1/2a	CC412	412	15810
2021	Blood	Bacteremia	male	85	N21-2085	II	1/2a	CC29	29	15868
2021	Cerebrospinal fluid	neurolisteriosis	male	80	N21-2095	I	1/2b	CC224	224	15869
2021	Blood	Bacteremia	male	70	N21-2161	I	4b	CC1	1	14104
2021	Blood	Bacteremia	female	70	N21-2282	I	1/2b	CC224	224	15870
2021	Pleural fluid	Focal invasive infection	male	68	N21-2346	II	1/2a	CC7	7	15871
2021	Blood	Bacteremia	female	73	N21-2411	I	4b	CC6	6	15872
2021	Blood	Bacteremia	male	63	N21-2876	II	1/2a	CC475	504	4208
2021	Blood	Bacteremia	male	73	N21-2924	I	4b	CC6	6	14566	Cluster 14
2021	Blood	Pregnancy-associated/neonatal	female	0	N21-3093	I	4b	CC6	6	15648
2021	Blood	Bacteremia	female	88	N21-3170	I	4b	CC1	1	15873
2021	Blood	Bacteremia	male	86	N21-3383	I	1/2b	CC224	224	15874	Cluster 25
2021	Blood	Bacteremia	male	62	N21-3657	I	4b	CC1	1	16495
2021	Blood	Bacteremia	male	80	N21-3695	II	1/2a	CC121	121	16496	Cluster 13
2021	Blood	Bacteremia	male	81	N21-3705	I	4b	CC217	217	8917
2021	Knee aspirate	Focal invasive infection	female	57	N21-3711	I	4b	CC6	6	14566	Cluster 14
2021	Blood	Bacteremia	female	60	N21-3790	I	4b	CC4	4	16497	Cluster 23
2021	Blood	Bacteremia	male	79	N21-3926	I	4b	CC1	1	7612	Cluster 31
2021	Blood	Bacteremia	male	76	N21-3947	I	4b	CC1	1	16498
2021	Cerebrospinal fluid	neurolisteriosis	male	69	N21-3987	I	4b	CC1	1	16502
2022	Cerebrospinal fluid	neurolisteriosis	male	61	N22-0034	II	1/2a	CC11	451	16219
2022	Blood	Bacteremia	male	87	N22-0062	II	1/2a	CC121	121	16496	Cluster 13
2022	Blood	Bacteremia	male	46	N22-0153	II	1/2a	CC14	14	16499
2022	Blood	Bacteremia	male	72	N22-0180	I	4b	CC4	4	16497	Cluster 23
2022	Abscess	Focal invasive infection	male	28	N22-0199	II	1/2a	CC226	226	16500
2022	Blood	Bacteremia	male	37	N22-0202	I	4b	CC1	1	16501
2022	Blood	Bacteremia	female	86	N22-0361	II	1/2a	CC29	29	18046	Cluster 28
2022	Blood	Bacteremia	male	71	N22-0461	II	1/2a	CC14	399	16956
2022	Blood	Bacteremia	female	80	N22-0468	II	1/2a	CC7	7	18047
2022	Blood	Bacteremia	male	70	N22-0471	I	4b	CC4	4	18048
2022	Blood	Bacteremia	male	78	N22-0477	II	1/2a	CC121	121	16496	Cluster 13
2022	Blood	Bacteremia	female	76	N22-0670	II	1/2a	CC8	3141	18049	Cluster 1
2022	Ascites	Focal invasive infection	male	92	N22-0700	I	1/2b	ST2946	2946	14564	Cluster 10
2022	Unknown	Unknown	male	64	N22-0711	I	4b	CC388	388	18050
2022	Blood	Bacteremia	female	68	N22-0738	II	1/2a	CC26	26	18051	Cluster 5
2022	Blood	Bacteremia	male	72	N22-0754	II	1/2a	CC29	29	18046	Cluster 28
2022	Blood	Bacteremia	male	89	N22-0781	I	4b	CC388	388	18052	Cluster 3
2022	Blood	Bacteremia	male	76	N22-0794	II	1/2a	CC121	121	5040
2022	Blood	Bacteremia	female	64	N22-0795	I	4b	CC388	388	18052	Cluster 3
2022	Blood	Bacteremia	female	70	N22-0924	II	1/2a	CC26	26	18053
2022	Blood	Bacteremia	male	81	N22-0946	II	1/2a	CC8	8	5004
2022	Blood	Bacteremia	female	33	N22-0962	I	4b	CC1	1	18054
2022	Blood	Bacteremia	female	76	N22-1074	I	1/2b	ST2946	2946	14564	Cluster 10
2022	Blood	Bacteremia	female	73	N22-1141	I	4b	CC1	1	14496
2022	Blood	Bacteremia	female	67	N22-1246	I	4b	CC388	388	18052	Cluster 3
2022	Blood	Bacteremia	male	69	N22-1277	II	1/2a	CC403	403	7620
2022	Pleural fluid	Focal invasive infection	male	74	N22-1345	I	4b	CC388	388	18052	Cluster 3
2022	Blood	Bacteremia	female	26	N22-1351	II	1/2a	CC475	504	16665	Cluster 30
2022	Blood	Bacteremia	female	79	N22-1363	I	4b	CC388	388	18052	Cluster 3
2022	Blood	Bacteremia	male	67	N22-1364	I	4b	CC388	388	18052	Cluster 3
2022	Blood	Bacteremia	female	85	N22-1368	I	4b	CC388	388	18052	Cluster 3
2022	Blood	Bacteremia	female	91	N22-1379	I	4b	CC388	388	18052	Cluster 3
2022	Blood	Bacteremia	female	79	N22-1419	I	1/2b	CC3	3	18055
2022	Endovascular aneurysm repair (stent)	Bacteremia	male	71	N22-1493	I	4b	CC220	220	18056
2022	Perianal abscess	Focal invasive infection	male	24	N22-1494	I	4b	CC6	6	18057
2022	Unknown	Unknown	male	25	N22-1495	II	1/2a	CC155	155	2760
2022	Blood	Bacteremia	female	76	N22-1502	I	4b	CC1	1	18058
2022	Blood	Bacteremia	male	69	N22-1530	I	4b	CC388	388	18052	Cluster 3
2022	Blood	Bacteremia	male	87	N22-1531	I	4b	CC4	4	18059
2022	Blood	Bacteremia	female	73	N22-1566	I	4b	CC6	6	18060
2022	Blood	Bacteremia	male	58	N22-1567	I	4b	CC388	388	18052	Cluster 3
2022	Blood	Bacteremia	female	84	N22-1568	I	4b	CC388	388	18052	Cluster 3
2022	Blood	Bacteremia	male	83	N22-1569	I	4b	CC388	388	18052	Cluster 3
2022	Blood	Bacteremia	male	74	N22-1576	I	4b	CC1	1	18061
2022	Blood	Bacteremia	female	82	N22-1577	I	4b	CC388	388	18052	Cluster 3
2022	Cerebrospinal fluid	neurolisteriosis	female	84	N22-1578	I	4b	CC388	388	18052	Cluster 3
2022	Blood	Bacteremia	male	80	N22-1643	I	4b	CC388	388	18052	Cluster 3
2022	Stool	non-invasive	male	65	N22-1720	I	4b	CC388	388	18052	Cluster 3
2022	Stool	non-invasive	female	65	N22-1721	I	4b	CC388	388	18052	Cluster 3
2022	Blood	Bacteremia	female	65	N22-1722	I	4b	CC388	388	18052	Cluster 3
2022	Blood	Bacteremia	female	71	N22-1741	I	4b	CC388	388	18052	Cluster 3
2022	Cerebrospinal fluid	neurolisteriosis	female	73	N22-1776	I	4b	CC1	1	7612	Cluster 31
2022	Blood	Bacteremia	male	80	N22-1818	I	4b	CC388	388	18052	Cluster 3
2022	Blood	Bacteremia	male	75	N22-1830	I	4b	CC388	388	18052	Cluster 3
2022	Blood	Bacteremia	male	73	N22-1884	I	1/2b	CC3	3	18062
2022	Blood	Bacteremia	male	78	N22-1899	II	1/2a	CC768	768	18063
2022	Blood	Bacteremia	male	70	N22-1900	II	1/2a	CC8	16	3732
2022	Blood	Bacteremia	male	69	N22-1996	I	4b	CC2	2	18064
2022	Cerebrospinal fluid	neurolisteriosis	female	41	N22-2163	I	4b	CC1	1	6522	Cluster 19
2022	Blood	Bacteremia	male	66	N22-2185	I	1/2b	CC59	59	18065
2022	Cerebrospinal fluid	neurolisteriosis	female	79	N22-2300	I	4b	CC1	1	18066
2022	Unknown	Unknown	male	84	N22-2372	I	4b	CC6	6	18067
2022	Stool /meconium	Pregnancy-associated/neonatal	female	0	N22-2436	II	1/2a	CC475	504	16665	Cluster 30
2022	Blood	Bacteremia	male	80	N22-2474	I	1/2b	ST1460	1460	4378
2022	Blood	Bacteremia	female	84	N22-2808	II	1/2a	CC8	3141	18049	Cluster 1
2022	Blood	Bacteremia	female	68	N22-2845	I	4b	CC1	1	18088
2022	Blood	Bacteremia	male	78	N22-2846	I	4b	CC1	1	18069
2022	Blood	Bacteremia	male	82	N22-2859	I	1/2b	CC59	59	18070
2022	Blood	Bacteremia	male	60	N22-2860	II	1/2a	CC26	26	18051	Cluster 5
2022	Blood	Bacteremia	female	29	N22-2991	I	4b	CC6	6	18071
2022	Blood	Bacteremia	female	81	N22-3118	II	1/2a	CC26	26	18051	Cluster 5
2022	Blood	Bacteremia	male	90	N22-3119	II	1/2a	CC89	391	18072
2022	Blood	Bacteremia	male	81	N22-3217	I	4b	CC1	1	6522	Cluster 19
2022	Unknown	Unknown	male	80	N22-3218	II	1/2a	CC8	3141	18049	Cluster 1
2022	Blood	Bacteremia	male	86	N22-3226	II	1/2a	CC26	26	18051	Cluster 5
2022	Atrial heart biopsy	Focal invasive infection	female	59	N22-3296	I	4b	CC5	5	18073
2022	Blood	Bacteremia	female	77	N22-3538	II	1/2a	CC8	3141	18049	Cluster 1
2022	Blood	Bacteremia	female	59	N22-3551	II	1/2a	CC8	3141	18049	Cluster 1
2022	Blood	Bacteremia	male	48	N22-3584	I	4b	CC1	1	18074
2022	Blood	Bacteremia	male	74	N22-3636	II	1/2c	CC9	9	92
2022	Blood	Bacteremia	female	74	N22-3648	II	1/2a	CC8	3141	18049	Cluster 1
2023	Blood	Bacteremia	male	68	N23-0035	II	1/2a	CC8	3141	18049	Cluster 1
2023	Blood	Bacteremia	male	74	N23-0080	I	4b	CC4	4	19644
2023	Blood	Bacteremia	male	80	N23-0098	II	1/2a	CC475	504	19645
2023	Blood	Bacteremia	female	86	N23-0099	II	1/2a	CC412	412	19650
2023	Blood	Bacteremia	female	55	N23-0116	I	1/2b	CC3	3	7129
2023	Facial skin lesion	Focal invasive infection	female	61	N23-0219	II	1/2a	CC8	3141	18049	Cluster 1
2023	Cerebrospinal fluid	neurolisteriosis	female	64	N23-0231	II	1/2a	CC8	3141	18049	Cluster 1
2023	Blood	Bacteremia	female	57	N23-0240	II	1/2a	CC8	3141	18049	Cluster 1
2023	Blood	Bacteremia	male	89	N23-0331	II	1/2a	CC8	16	19640	Cluster 16
2023	Blood	Bacteremia	male	85	N23-0449	I	4b	CC6	6	19652
2023	Blood	Bacteremia	male	79	N23-0478	II	1/2a	CC8	3141	18049	Cluster 1
2023	Blood	Bacteremia	male	74	N23-0496	II	1/2a	CC8	3141	18049	Cluster 1
2023	Blood	Bacteremia	male	54	N23-0572	II	1/2a	CC11	451	6376	Cluster 11
2023	Blood	Bacteremia	male	60	N23-0638	I	4b	CC6	6	15918
2023	Blood	Bacteremia	female	90	N23-0666	II	1/2a	CC26	26	19648
2023	Cerebrospinal fluid	neurolisteriosis	male	87	N23-0706	I	4b	CC1	278	19633
2023	Blood	Bacteremia	male	87	N23-0707	I	4b	CC1	278	19634
2023	Blood	Bacteremia	female	83	N23-0722	II	1/2a	CC8	3141	18049	Cluster 1
2023	Blood	Bacteremia	female	84	N23-0723	II	1/2a	CC8	3141	18049	Cluster 1
2023	Cerebrospinal fluid	neurolisteriosis	female	75	N23-0740	II	1/2a	CC18	18	5783
2023	Blood	Bacteremia	female	88	N23-0743	II	1/2a	CC121	121	18035
2023	Placenta	Pregnancy-associated/neonatal	female	43	N23-0746	I	4b	CC1	1	19632	Cluster 32
2023	Blood	Bacteremia	female	68	N23-0747	II	1/2a	CC8	3141	18049	Cluster 1
2023	Lung tissue	Pregnancy-associated/neonatal	female	0	N23-0800	I	4b	CC1	1	19632	Cluster 32
2023	Blood	Bacteremia	male	83	N23-0865	II	1/2a	CC8	3141	18049	Cluster 1
2023	Blood	Bacteremia	female	82	N23-0893	II	1/2a	CC8	3141	18049	Cluster 1
2023	Blood	Pregnancy-associated/neonatal	female	0	N23-0894	II	1/2a	CC8	3141	18049	Cluster 1
2023	Blood	Bacteremia	female	85	N23-0895	II	1/2a	CC8	16	19640	Cluster 16
2023	Unknown	Unknown	female	66	N23-0953	I	4b	CC6	6	19641
2023	Cerebrospinal fluid	neurolisteriosis	female	80	N23-1016	I	4b	CC4	4	19649
2023	Unknown	Unknown	male	80	N23-1058	II	1/2a	CC8	3141	18049	Cluster 1
2023	Blood	Bacteremia	male	79	N23-1121	II	1/2a	CC8	3141	18049	Cluster 1
2023	Blood	Bacteremia	male	59	N23-1132	I	4b	CC54	54	19639
2023	Retroperinoneum abscess	Focal invasive infection	female	66	N23-1209	I	1/2b	CC3	3	19646
2023	Blood	Bacteremia	female	94	N23-1270	II	1/2a	CC412	412	19647
2023	Blood	Bacteremia	male	80	N23-1402	II	1/2a	CC8	3141	18049	Cluster 1
2023	Blood	Bacteremia	male	84	N23-1435	II	1/2a	CC8	3141	18049	Cluster 1
2023	Blood	Bacteremia	female	55	N23-1460	I	1/2b	CC517	517	19651
2023	Blood	Bacteremia	female	86	N23-1486	I	4b	CC4	4	19636
2023	Blood	Bacteremia	female	78	N23-1561	II	1/2a	CC29	29	19637	Cluster 7
2023	Blood	Bacteremia	female	33	N23-1574	II	1/2a	CC7	7	19638
2023	Blood	Bacteremia	male	80	N23-1817	I	4b	CC183	382	2944
2023	Blood	Bacteremia	female	87	N23-1934	II	1/2a	CC8	3141	18049	Cluster 1
2023	Blood	Bacteremia	female	80	N23-1935	II	1/2a	CC29	29	19637	Cluster 7
2023	Blood	Bacteremia	female	89	N23-1936	II	1/2a	CC321	321	1431
2023	Blood	Bacteremia	male	68	N23-2091	II	1/2a	CC226	226	7614	Cluster 18
2023	Blood	Bacteremia	male	62	N23-2170	II	1/2a	CC7	7	19642
2023	Blood	Bacteremia	male	64	N23-2242	I	4b	CC666	666	19643
2023	Unknown	Unknown	male	67	N23-2292	I	4b	CC4	4	12418	Cluster 35
2023	Blood	Bacteremia	male	92	N23-2334	I	4b	CC6	6	19655
2023	Blood	Bacteremia	female	36	N23-2360	II	1/2a	CC29	29	19637	Cluster 7
2023	Blood	Pregnancy-associated/neonatal	male	0	N23-2361	II	1/2a	CC29	29	19637	Cluster 7
2023	Blood	Bacteremia	female	86	N23-2416	II	1/2a	CC415	415	9312	Cluster 17
2023	Blood	Bacteremia	female	84	N23-2510	II	1/2a	CC8	3141	18049	Cluster 1
2023	Blood	Bacteremia	male	77	N23-2527	II	1/2a	CC155	155	19654
2023	Blood	Bacteremia	male	84	N23-2553	I	4b	CC6	6	19653
2023	Blood	Bacteremia	female	89	N23-2596	II	1/2a	CC37	37	19656
2023	Blood	Bacteremia	male	67	N23-2676	II	1/2a	CC8	3141	18049	Cluster 1
2023	Blood	Bacteremia	female	61	N23-2856	II	1/2a	CC101	101	447
2023	Blood	Bacteremia	male	87	N23-2879	II	1/2c	CC9	9	19658
2023	Blood	Bacteremia	male	83	N23-2917	II	1/2a	CC21	21	19657
2023	Unknown	Unknown	male	63	N23-3331	I	4b	CC1	1	19661
2023	Blood	Bacteremia	female	77	N23-3350	II	1/2a	CC8	3141	18049	Cluster 1
2023	Blood	Bacteremia	female	68	N23-3356	II	1/2a	CC29	849	9112
2023	Cerebrospinal fluid	neurolisteriosis	female	77	N23-3357	I	4b	CC388	388	7607	Cluster 24
2023	Blood	Bacteremia	female	90	N23-3368	I	4b	CC1	1	19660	Cluster 9
2023	Unknown	Unknown	male	75	N23-3374	II	1/2a	CC7	7	19662
2023	Blood	Bacteremia	male	83	N23-3383	II	1/2a	CC8	3141	18049	Cluster 1
2023	Blood	Bacteremia	male	82	N23-3409	II	1/2a	CC11	451	15126
2023	Cerebrospinal fluid	neurolisteriosis	female	68	N23-3415	II	1/2a	CC8	3141	18049	Cluster 1
2023	Blood	Bacteremia	male	62	N23-3430	I	4b	CC1	1	19660	Cluster 9
2023	Blood	Bacteremia	female	76	N23-3452	I	4b	CC388	388	19659
2023	Blood	Pregnancy-associated/neonatal	female	0	N23-3521	I	4b	CC6	6	19663	Cluster 34
2023	Placenta	Pregnancy-associated/neonatal	female	23	N23-3522	I	4b	CC6	6	19663	Cluster 34
2023	Blood	Bacteremia	male	79	N23-3621	II	1/2a	CC8	3141	18049	Cluster 1
2024	Unknown	Unknown	female	67	N24-0020	II	1/2a	CC475	504	8512
2024	Blood	Bacteremia	male	84	N24-0087	II	1/2a	CC8	3141	18049	Cluster 1
2024	Blood	Bacteremia	female	88	N24-0088	II	1/2a	CC11	451	19664
2024	Blood	Bacteremia	male	88	N24-0101	I	4b	CC1	1	19660	Cluster 9
2024	Cerebrospinal fluid	neurolisteriosis	female	30	N24-0118	I	1/2b	CC224	224	15874	Cluster 25
2024	Cerebrospinal fluid	neurolisteriosis	male	71	N24-0178	II	1/2a	CC7	7	19666
2024	Cerebrospinal fluid	neurolisteriosis	female	57	N24-0243	I	4b	CC4	4	22226	Cluster 21
2024	Blood	Bacteremia	male	93	N24-0275	II	1/2a	CC8	3141	18049	Cluster 1
2024	Unknown	Unknown	male	74	N24-0393	II	1/2a	CC8	3141	18049	Cluster 1
2024	Unknown	Unknown	male	64	N24-0602	I	4b	CC389	389	22227
2024	Blood	Bacteremia	male	64	N24-0653	I	4b	CC1	1594	22228
2024	Cerebrospinal fluid	neurolisteriosis	male	60	N24-0737	II	1/2a	CC37	37	22229
2024	Blood	Bacteremia	female	86	N24-0793	II	1/2a	CC8	3141	18049	Cluster 1
2024	Blood	Bacteremia	male	79	N24-1096	II	1/2a	CC21	21	22244
2024	Blood	Bacteremia	male	70	N24-1125	I	4b	CC1	3372	22230
2024	Blood	Bacteremia	male	68	N24-1378	I	4b	CC388	388	22231
2024	Blood	Bacteremia	male	71	N24-1469	II	1/2a	CC8	3141	18049	Cluster 1
2024	Blood	Bacteremia	female	78	N24-1489	I	4b	CC389	389	14079
2024	Stool	non-invasive	female	58	N24-1493	II	1/2a	CC8	16	21282
2024	Blood	Bacteremia	female	37	N24-1742	II	1/2a	CC11	451	6376	Cluster 11
2024	Unknown	Unknown	male	71	N24-1799	I	4b	CC2	2	22232
2024	Blood	Bacteremia	female	78	N24-1908	I	4b	CC4	4	22233
2024	Blood	Bacteremia	male	89	N24-1909	II	1/2a	CC8	3141	18049	Cluster 1
2024	Blood	Bacteremia	male	91	N24-1933	I	4b	CC1	1	22234
2024	Blood	Bacteremia	male	93	N24-1989	I	4b	CC4	4	22246
2024	Blood	Bacteremia	male	82	N24-2057	I	4b	CC1	1	17134
2024	Blood	Bacteremia	female	89	N24-2135	II	1/2a	CC8	16	19781
2024	Blood	Bacteremia	female	80	N24-2259	II	1/2a	ST36	36	22235
2024	Cerebrospinal fluid	neurolisteriosis	female	52	N24-2274	I	4b	CC4	4	22226	Cluster 21
2024	Unknown	Unknown	female	77	N24-2325	I	4b	CC4	4	12418	Cluster 35
2024	Blood	Bacteremia	male	75	N24-2601	II	1/2a	CC204	204	6371
2024	Amnion	Pregnancy-associated/neonatal	female	31	N24-2642	II	1/2a	CC8	3141	18049	Cluster 1
2024	Blood	Bacteremia	female	80	N24-2844	II	1/2a	CC101	101	22236	Cluster 8
2024	Blood	Bacteremia	male	81	N24-2935	II	1/2a	CC101	101	22236	Cluster 8
2024	Blood	Bacteremia	female	75	N24-2936	I	4b	CC388	388	21791
2024	Blood	Bacteremia	male	53	N24-2989	I	4b	CC1	1	22237
2024	Dialysate	Unknown	male	60	N24-3071	I	4b	CC2	2	22238
2024	Blood	Bacteremia	male	71	N24-3234	II	1/2a	CC8	3141	18049	Cluster 1
2024	Blood	Bacteremia	female	79	N24-3275	I	4b	CC388	388	22251
2024	Blood	Bacteremia	male	77	N24-3315	II	1/2a	CC7	7	22022
2024	Ascites	Focal invasive infection	male	52	N24-3363	II	1/2a	CC29	29	22239
2024	Blood	Bacteremia	male	87	N24-3465	II	1/2a	CC155	155	1128	Cluster 29
2024	Blood	Bacteremia	male	78	N24-3533	II	1/2a	CC37	37	22240
2024	Blood	Bacteremia	male	69	N24-3540	II	1/2a	CC101	101	22236	Cluster 8
2024	Blood	Bacteremia	female	83	N24-3556	I	4b	CC1	1	22241
2024	Blood	Bacteremia	female	74	N24-3620	I	4b	CC4	4	6337
2024	Cerebrospinal fluid	neurolisteriosis	male	88	N24-3621	II	1/2a	CC8	8	21089
2024	Blood	Bacteremia	male	81	N24-3677	II	1/2a	CC155	155	1128	Cluster 29
2024	Ascites	Focal invasive infection	male	70	N24-3697	II	1/2a	CC37	37	16230
2024	Blood	Bacteremia	female	82	N24-3711	II	1/2a	CC8	16	15862	Cluster 15
2024	Blood	Bacteremia	female	70	N24-3712	II	1/2a	CC8	8	19291
2024	Blood	Bacteremia	male	66	N24-3746	II	1/2a	CC11	451	6376	Cluster 11
2024	Blood	Bacteremia	male	78	N24-3747	I	4b	CC6	6	22242

## Sheet: Table S2
						Teicoic acid	Internalins							LIPI-1						LIPI-3						LIPI-4 (LM9005581)						Adherence					Invasion				Survivval								Anchor
Strain ID	Lineage	Serotype	Clonal complex (CC)	ST	Complex type (CT)	gtcA	inlA*	inlB	inlJ	inlF	inlC	inlK	inlP	actA†	plcB	mpl	prfA‡	plcA	hly	llsG	llsH	llsX	llsB	llsY	llsD	70009	70010	70011	70012	70013	70014	ami	fbpA	lap	ecbA/fss3	lapB	iap/cwhA	lpeA	aut	vip	hpt	prsA2	lplA1	clpC	clpE	clpP	hbp2	hbp1/svpA	lspA
N19-0070	II	1/2a	CC18	18	10120	1	1	1	1	1	1	1	1	1	1	1	1 K197N	1	1	0	0	0	0	0	0	0	0	0	0	0	0	1	1	1	0	1	1	1	1	1	1	1	1	1	1	1	1	1	1
N19-0199	I	4b	CC4	397	1082	1	1	1	1	1	1	1	1	variant	1	1	1	1	1	1	1	1	1	1	1	1	1	1	1	1	1	1	1	1	0	1	1	1	0	0	1	1	1	1	1	1	1	1	1
N19-0264	II	1/2a	CC204	204	2812	1	1	1	1	1	1	1	1	1	1	1	1	1	1	0	0	0	0	0	0	0	0	0	0	0	0	1	1	1	0	1	1	1	1	0	1	1	1	1	1	1	1	1	1
N19-0299	I	4b	CC217	217	8124	1	1	1	1	1	1	1	1	variant	1	1	1	1	1	1	1	1	1	1	1	1	1	1	1	1	1	1	1	1	0	1	1	1	0	1	1	1	1	1	1	1	1	1	1
N19-0337	II	1/2a	CC226	226	10423	1	1	1	1	1	1	1	1	1	1	1	1	1	1	0	0	0	0	0	0	0	0	0	0	0	0	1	1	1	0	1	1	1	1	0	1	1	1	1	1	1	1	1	1
N19-0344	I	4b	CC1	1	10424	1	1	1	1	1	1	1	1	variant	1	1	1	1	1	1	1	1	1	1	1	0	0	0	0	0	0	1	1	1	0	1	1	1	0	0	1	1	1	1	1	1	1	1	1
N19-0414	II	1/2a	CC31	325	2060	1	1* 92 AA	1	1	1	1	1	1	1	1	1	1 L110I	1	1	0	0	0	0	0	0	0	0	0	0	0	0	1	1	1	0	0	1	1	1	0	1	1	1	1	1	1	1	1	1
N19-0828	II	1/2a	CC121	3391	13689	1	1* 491 AA	1	1	0	1	1	1	1	1	1	1	1	1	0	0	0	0	0	0	0	0	0	0	0	0	1	1	1	0	1	1	1	1	1	1	1	1	1	1	1	1	1	1
N19-0831	I	4b	CC2	1531	10114	1	1	1	1	1	1	1	1	variant	1	1	1	1	1	0	0	0	0	0	0	0	0	0	0	0	0	1	1	1	0	1	1	1	0	0	1	1	1	1	1	1	1	1	1
N19-0918	II	1/2a	CC29	29	10124	1	1	1	1	1	1	1	1	1	1	1	1	1	1	0	0	0	0	0	0	0	0	0	0	0	0	1	1	1	0	1	1	1	1	0	1	1	1	1	1	1	1	1	1
N19-0940	II	1/2a	CC8	8	10125	1	1	1	1	1	1	1	1	1	1	1	1	1	1	0	0	0	0	0	0	0	0	0	0	0	0	1	1	1	0	1	1	1	1	0	1	1	1	1	1	1	1	1	1
N19-1093	I	4b	CC4	4	10115	1	1	1	1	1	1	1	1	variant	1	1	1	1	1	1	1	1	1	1	1	1	1	1	1	1	1	1	1	1	0	1	1	1	0	0	1	1	1	1	1	1	1	1	1
N19-1139	II	1/2a	CC8	8	10125	1	1	1	1	1	1	1	1	1	1	1	1	1	1	0	0	0	0	0	0	0	0	0	0	0	0	1	1	1	0	1	1	1	1	0	1	1	1	1	1	1	1	1	1
N19-1151	II	1/2a	CC7	7	10127	1	1	1	1	1	1	1	1	1	1	1	1	1	1	0	0	0	0	0	0	0	0	0	0	0	0	1	1	1	0	1	1	1	1	0	1	1	1	1	1	1	1	1	1
N19-1211	I	4b	CC1	1	10118	1	1	1	1	1	1	1	1	variant	1	1	1	1	1	1	1	1	1	1	1	0	0	0	0	0	0	1	1	1	0	1	1	1	0	0	1	1	1	1	1	1	1	1	1
N19-1289	II	1/2a	CC37	37	10123	1	1	1	1	1	1	1	1	1	1	1	1	1	1	0	0	0	0	0	0	0	0	0	0	0	0	1	1	1	0	1	1	1	1	0	1	1	1	1	1	1	1	1	1
N19-1309	I	4b	CC32	32	10129	1	1	1	1	1	1	1	1	variant	1	1	1	1	1	0	0	0	0	0	0	1	1	1	1	1	1	1	1	1	0	1	1	1	0	0	1	1	1	1	1	1	1	1	1
N19-1389	II	1/2a	CC37	37	7415	1	1	1	1	1	1	1	1	1	1	1	1	1	1	0	0	0	0	0	0	0	0	0	0	0	0	1	1	1	0	1	1	1	1	0	1	1	1	1	1	1	1	1	1
N19-1437	I	4b	CC6	6	3287	1	1	1	1	1	1	1	1	1	1	1	1	1	1	1	1	1	1	1	1	0	0	0	0	0	0	1	1	1	0	1	1	1	0	0	1	1	1	1	1	1	1	1	1
N19-1507	I	4b	CC4	4	10116	1	1	1	1	0	1	1	1	variant	1	1	1	1	1	1	1	1	1	1	1	1	1	1	1	1	1	1	1	1	0	1	1	1	0	0	1	1	1	1	1	1	1	1	1
N19-1520	II	1/2a	CC7	7	10122	1	1	1	1	1	1	1	1	1	1	1	1	1	1	0	0	0	0	0	0	0	0	0	0	0	0	1	1	1	0	1	1	1	1	0	1	1	1	1	1	1	1	1	1
N19-1552	II	1/2a	CC37	37	10128	1	1	1	1	1	1	1	1	1	1	1	1	1	1	0	0	0	0	0	0	0	0	0	0	0	0	1	1	1	0	1	1	1	1	0	1	1	1	1	1	1	1	1	1
N19-1627	I	4b	CC4	219	10117	1	1	1	1	0	1	1	1	variant	1	1	1	1	1	1	1	1	1	1	1	1	1	1	1	1	1	1	1	1	0	1	1	1	0	0	1	1	1	1	1	1	1	1	1
N19-1933	II	1/2a	CC89	391	10126	1	1	1	1	1	1	1	1	1	1	1	1	1	1	0	0	0	0	0	0	0	0	0	0	0	0	1	1	1	0	1	1	1	1	1	1	1	1	1	1	1	1	1	1
N19-1998	II	1/2a	CC8	8	4668	1	1	1	1	1	1	1	1	1	1	1	1	1	1	0	0	0	0	0	0	0	0	0	0	0	0	1	1	1	0	1	1	1	1	0	1	1	1	1	1	1	1	1	1
N19-2053	II	1/2a	CC31	325	2064	1	1* 92 AA	1	1	1	1	1	1	1	1	1	1 L110I	1	1	0	0	0	0	0	0	0	0	0	0	0	0	1	1	1	0	0	1	1	1	0	1	1	1	1	1	1	1	1	1
N19-2400	I	4b	CC388	388	7607	1	1	1	1	0	1	1	1	variant	1	1	1	1	1	0	0	0	0	0	0	1	1	1	1	1	1	1	1	1	0	1	1	1	0	0	1	1	1	1	1	1	1	1	1
N19-2430	I	4b	CC4	4	10115	1	1	1	1	0	1	1	1	variant	1	1	1	1	1	1	1	1	1	1	1	1	1	1	1	1	1	1	1	1	0	1	1	1	0	0	1	1	1	1	1	1	1	1	1
N19-2538	I	4b	CC1	1	10119	1	1	1	1	1	1	1	1	variant	1	1	1	1	1	1	1	1	1	1	1	0	0	0	0	0	0	1	1	1	0	1	1	1	0	0	1	1	1	1	1	1	1	1	1
N19-2694	I	4b	CC1	1	10121	1	1	1	1	1	1	1	1	variant	1	1	1	1	1	1	1	1	1	1	1	0	0	0	0	0	0	1	1	1	0	1	1	1	0	0	1	1	1	1	1	1	1	1	1
N19-2696	I	4b	CC2	2	7134	1	1	1	1	1	1	1	1	variant	1	1	1	1	1	0	0	0	0	0	0	0	0	0	0	0	0	1	1	1	0	1	1	1	0	0	1	1	1	1	1	1	1	1	1
N19-2857	I	4b	ST213	213	4920	1	1	1	1	0	1	1	1	1	1	1	1	1	1	1	1	1	1	1	1	1	1	1	1	1	1	1	1	1	0	1	1	1	0	0	1	1	1	1	1	1	1	1	1
N19-2883	I	4b	ST213	213	4920	1	1	1	1	0	1	1	1	1	1	1	1	1	1	1	1	1	1	1	1	1	1	1	1	1	1	1	1	1	0	1	1	1	0	0	1	1	1	1	1	1	1	1	1
N19-2885	II	1/2a	CC8	8	4172	1	1	1	1	1	1	1	1	1	1	1	1	1	1	0	0	0	0	0	0	0	0	0	0	0	0	1	1	1	0	1	1	1	1	0	1	1	1	1	1	1	1	1	1
N19-3120	I	4b	CC1	3392	13684	1	1	1	1	1	1	1	1	variant	1	1	1	1	1	1	1	1	1	1	1	0	0	0	0	0	0	1	1	1	0	1	1	1	0	0	1	1	1	1	1	1	1	1	1
N20-0064	I	4b	CC32	32	14555	1	1	1	1	1	1	1	1	1	1	1	1	1	1	0	0	0	0	0	0	1	1	1	1	1	1	1	1	1	0	1	1	1	0	0	1	1	1	1	1	1	1	1	1
N20-0093	II	1/2a	CC26	26	8966	1	1	1	1	1	1	1	1	1	1	1	1 T165I	1	1	0	0	0	0	0	0	0	0	0	0	0	0	1	1	1	0	1	1	1	1	1	1	1	1	1	1	1	1	1	1
N20-0137	I	4b	CC6	6	7448	1	1	1	1	1	1	1	1	1	1	1	1	1	1	1	1	1	1	1	1	0	0	0	0	0	0	1	1	1	0	1	1	1	0	0	1	1	1	1	1	1	1	1	1
N20-0189	II	1/2a	CC37	3393	14556	1	1	1	1	1	1	1	1	1	1	1	1	1	1	0	0	0	0	0	0	0	0	0	0	0	0	0	1	1	0	1	1	1	1	0	1	1	1	1	1	1	1	1	1
N20-0245	I	4b	CC6	6	7448	1	1	1	1	1	1	1	1	1	1	1	1	1	1	1	1	1	1	1	1	0	0	0	0	0	0	1	1	1	0	1	1	1	0	0	1	1	1	1	1	1	1	1	1
N20-0321	I	4b	CC1	1	14557	1	1	1	1	1	1	1	1	variant	1	1	1	1	1	1	1	1	1	1	1	0	0	0	0	0	0	1	1	1	0	1	1	1	0	0	1	1	1	1	1	1	1	1	1
N20-0356	II	1/2a	CC37	37	14558	1	1	1	1	1	1	1	1	1	1	1	1	1	1	0	0	0	0	0	0	0	0	0	0	0	0	1	1	1	0	1	1	1	1	0	1	1	1	1	1	1	1	1	1
N20-0505	I	4b	CC6	6	7448	1	1	1	1	1	1	1	1	1	1	1	1	1	1	1	1	1	1	1	1	0	0	0	0	0	0	1	1	1	0	1	1	1	0	0	1	1	1	1	1	1	1	1	1
N20-0571	I	4b	CC6	6	7448	1	1	1	1	1	1	1	1	1	1	1	1	1	1	1	1	1	1	1	1	0	0	0	0	0	0	1	1	1	0	1	1	1	0	0	1	1	1	1	1	1	1	1	1
N20-0592	II	1/2a	CC7	7	1698	1	1	1	1	1	1	1	1	1	1	1	1	1	1	0	0	0	0	0	0	0	0	0	0	0	0	1	1	1	0	1	1	1	1	0	1	1	1	1	1	1	1	1	1
N20-0605	I	4b	CC6	6	7448	1	1	1	1	1	1	1	1	1	1	1	1	1	1	1	1	1	1	1	1	0	0	0	0	0	0	1	1	1	0	1	1	1	0	0	1	1	1	1	1	1	1	1	1
N20-0626	I	4b	CC6	6	7448	1	1	1	1	1	1	1	1	variant	1	1	1	1	1	1	1	1	1	1	1	0	0	0	0	0	0	1	1	1	0	1	1	1	0	0	1	1	1	1	1	1	1	1	1
N20-0627	I	4b	CC1	1	14569	1	1	1	0	1	1	1	1	variant	1	1	1	1	1	1	1	1	1	1	1	0	0	0	0	0	0	1	1	1	0	1	1	1	0	0	1	1	1	1	1	1	1	1	1
N20-0655	I	4b	CC6	6	7448	1	1	1	1	1	1	1	1	variant	1	1	1	1	1	1	1	1	1	1	1	0	0	0	0	0	0	1	1	1	0	1	1	1	0	0	1	1	1	1	1	1	1	1	1
N20-0656	I	4b	CC6	6	7448	1	1	1	1	1	1	1	1	1	1	1	1	1	1	1	1	1	1	1	1	0	0	0	0	0	0	1	1	1	0	1	1	1	0	0	1	1	1	1	1	1	1	1	1
N20-0662	I	4b	CC6	6	7448	1	1	1	1	1	1	1	1	1	1	1	1	1	1	1	1	1	1	1	1	0	0	0	0	0	0	1	1	1	0	1	1	1	0	0	1	1	1	1	1	1	1	1	1
N20-0664	I	4b	CC6	6	7448	1	1	1	1	1	1	1	1	variant	1	1	1	1	1	1	1	1	1	1	1	0	0	0	0	0	0	1	1	1	0	1	1	1	0	0	1	1	1	1	1	1	1	1	1
N20-0674	I	4b	CC6	6	7448	1	1	1	1	1	1	1	1	1	1	1	1	1	1	1	1	1	1	1	1	0	0	0	0	0	0	1	1	1	0	1	1	1	0	0	1	1	1	1	1	1	1	1	1
N20-0689	I	4b	CC6	6	7448	1	1	1	1	1	1	1	1	1	1	1	1	1	1	1	1	1	1	1	1	0	0	0	0	0	0	1	1	1	0	1	1	1	0	0	1	1	1	1	1	1	1	1	1
N20-0725	I	4b	CC6	6	7448	1	1	1	1	1	1	1	1	1	1	1	1	1	1	1	1	1	1	1	1	0	0	0	0	0	0	1	1	1	0	1	1	1	0	0	1	1	1	1	1	1	1	1	1
N20-0737	I	4b	CC6	6	7448	1	1	1	1	1	1	1	1	1	1	1	1	1	1	1	1	1	1	1	1	0	0	0	0	0	0	1	1	1	0	1	1	1	0	0	1	1	1	1	1	1	1	1	1
N20-0742	I	4b	CC6	6	7448	1	1	1	1	1	1	1	1	1	1	1	1	1	1	1	1	1	1	1	1	0	0	0	0	0	0	1	1	1	0	1	1	1	0	0	1	1	1	1	1	1	1	1	1
N20-0743	I	4b	CC6	6	7448	1	1	1	1	1	1	1	1	1	1	1	1	1	1	1	1	1	1	1	1	0	0	0	0	0	0	1	1	1	0	1	1	1	0	0	1	1	1	1	1	1	1	1	1
N20-0753	I	4b	CC6	6	7448	1	1	1	1	0	1	1	1	variant	1	1	1	1	1	1	1	1	1	1	1	0	0	0	0	0	0	1	1	1	0	1	1	1	1	0	1	1	1	1	1	1	1	1	1
N20-0754	I	4b	CC6	6	7448	1	1	1	1	1	1	1	1	1	1	1	1	1	1	1	1	1	1	1	1	0	0	0	0	0	0	1	1	1	0	1	1	1	0	0	1	1	1	1	1	1	1	1	1
N20-0748	I	1/2b	CC59	59	7878	1	1	1	1	1	1	1	1	0	1	1	1	1	1	0	0	0	0	0	0	0	0	0	0	0	0	1	1	1	0	1	1	1	0	0	1	1	1	1	1	1	1	1	1
N20-0771	I	4b	CC6	6	7448	1	1	1	1	1	1	1	1	1	1	1	1	1	1	1	1	1	1	1	1	0	0	0	0	0	0	1	1	1	0	1	1	1	0	0	1	1	1	1	1	1	1	1	1
N20-0778	I	4b	CC6	6	7448	1	1	1	1	1	1	1	1	1	1	1	1	1	1	1	1	1	1	1	1	0	0	0	0	0	0	1	1	1	0	1	1	1	0	0	1	1	1	1	1	1	1	1	1
N20-0779	II	1/2a	CC7	7	14570	1	1	1	1	1	1	1	1	1	1	1	1	1	1	0	0	0	0	0	0	0	0	0	0	0	0	1	1	1	0	1	1	1	1	0	1	1	1	1	1	1	1	1	1
N20-0825	II	1/2a	CC415	415	9312	1	1	1	1	1	1	1	1	1	1	1	1 Y11H	1	1	0	0	0	0	0	0	0	0	0	0	0	0	1	1	1	0	1	1	1	1	1	1	1	1	1	1	1	1	1	1
N20-0851	I	4b	CC6	6	7448	1	1	1	1	1	1	1	1	1	1	1	1	1	1	1	1	1	1	1	1	0	0	0	0	0	0	1	1	1	0	1	1	1	0	0	1	1	1	1	1	1	1	1	1
N20-0860	II	1/2a	CC226	226	7614	1	1	1	1	1	1	1	1	1	1	1	1	1	1	0	0	0	0	0	0	0	0	0	0	0	0	1	1	1	0	1	1	1	1	0	1	1	1	1	1	1	1	1	1
N20-0861	I	4b	CC6	6	7448	1	1	1	1	1	1	1	1	1	1	1	1	1	1	1	1	1	1	1	1	0	0	0	0	0	0	1	1	1	0	1	1	1	0	0	1	1	1	1	1	1	1	1	1
N20-0941	I	4b	CC2	2	7134	1	1	1	1	1	1	1	1	1	1	1	1	1	1	0	0	0	0	0	0	0	0	0	0	0	0	1	1	1	0	1	1	1	0	0	1	1	1	1	1	1	1	1	1
N20-1050	I	4b	CC4	4	14559	1	1	1	1	1	1	1	1	variant	1	1	1	1	1	1	1	1	1	1	1	1	1	1	1	1	1	1	1	1	0	1	1	1	0	0	1	1	1	1	1	1	1	1	1
N20-1077	II	1/2a	CC226	226	14560	1	1	1	1	1	1	1	1	1	1	1	1	1	1	0	0	0	0	0	0	0	0	0	0	0	0	1	1	1	0	1	1	1	1	0	1	1	1	1	1	1	1	1	1
N20-1393	II	1/2a	CC89	391	10126	1	1	1	1	1	1	1	1	1	1	1	1	1	1	0	0	0	0	0	0	0	0	0	0	0	0	1	1	1	0	1	1	1	1	1	1	1	1	1	1	1	1	1	1
N20-1409	I	4b	CC1	1	14526	1	1	1	1	1	1	1	1	variant	1	1	1	1	1	1	1	1	1	1	1	0	0	0	0	0	0	1	1	1	0	1	1	1	0	0	1	1	1	1	1	1	1	1	1
N20-1411	I	4b	CC2	2	7134	1	1	1	1	1	1	1	1	variant	1	1	1	1	1	0	0	0	0	0	0	0	0	0	0	0	0	1	1	1	0	1	1	1	0	0	1	1	1	1	1	1	1	1	1
N20-1412	I	4b	CC2	2	7134	1	1	1	1	1	1	1	1	variant	1	1	1	1	1	0	0	0	0	0	0	0	0	0	0	0	0	1	1	1	0	1	1	1	0	0	1	1	1	1	1	1	1	1	1
N20-1444	II	1/2a	CC89	391	10126	1	1	1	1	1	1	1	1	1	1	1	1	1	1	0	0	0	0	0	0	0	0	0	0	0	0	1	1	1	0	1	1	1	1	1	1	1	1	1	1	1	1	1	1
N20-1445	I	4b	CC1	1	14562	1	1	1	1	1	1	1	1	variant	1	1	1	1	1	1	1	1	1	1	1	0	0	0	0	0	0	1	1	1	0	1	1	1	0	0	1	1	1	1	1	1	1	1	1
N20-1555	I	1/2b	CC18	498	14563	1	1	1	1	1	1	1	1	variant	1	1	1	1	1	1	1	1	1	1	1	0	0	0	0	0	0	1	1	1	0	1	1	1	1	0	1	1	1	1	1	1	1	1	1
N20-1579	I	1/2b	ST2946	2946	14564	1	1	1	1	1	1	1	1	variant	1	1	1	1	1	0	0	0	0	0	0	0	0	0	0	0	0	1	1	1	0	1	1	1	1	0	1	1	1	1	1	1	1	1	1
N20-1786	I	4b	CC4	4	14565	1	1	1	1	1	1	1	1	variant	1	1	1	1	1	1	1	1	1	1	1	1	1	1	1	1	1	1	1	1	0	1	1	1	0	0	1	1	1	1	1	1	1	1	1
N20-1929	I	4b	CC1	1	9283	1	1	1	1	1	1	1	1	variant	1	1	1	1	1	1	1	1	1	1	1	0	0	0	0	0	0	1	1	1	0	1	1	1	0	0	1	1	1	1	1	1	1	1	1
N20-2031	I	4b	CC6	6	14566	1	1	1	1	1	1	1	1	1	1	1	1	1	1	1	1	1	1	1	1	0	0	0	0	0	0	1	1	1	0	1	1	1	0	0	1	1	1	1	1	1	1	1	1
N20-2126	II	1/2a	CC412	412	14567	1	1	1	1	1	1	1	1	variant	1	1	1	1	1	0	0	0	0	0	0	0	0	0	0	0	0	1	1	1	0	0	1	1	1	0	1	1	1	1	1	1	1	1	1
N20-2266	I	4b	CC1	1	14568	1	1	1	1	1	1	1	1	variant	1	1	1	1	1	1	1	1	1	1	1	0	0	0	0	0	0	1	1	1	0	1	1	1	0	0	1	1	1	1	1	1	1	1	1
N20-2301	II	1/2a	CC415	394	13516	1	1	1	1	1	1	1	1	1	1	1	1 Y11H	1	1	0	0	0	0	0	0	0	0	0	0	0	0	1	1	1	0	1	1	1	1	1	1	1	1	1	1	1	1	1	1
N20-2350	I	4b	CC1	1	4961	1	1	1	1	1	1	1	1	variant	1	1	1	1	1	1	1	1	1	1	1	0	0	0	0	0	0	1	1	1	0	1	1	1	0	0	1	1	1	1	1	1	1	1	1
N20-2530	II	1/2a	CC7	511	14665	1	1	1	1	1	1	1	1	1	1	1	1	1	1	0	0	0	0	0	0	0	0	0	0	0	0	1	1	1	0	1	1	1	1	0	1	1	1	1	1	1	1	1	1
N20-2489	II	1/2a	CC7	511	14665	1	1	1	1	1	1	1	1	1	1	1	1	1	1	0	0	0	0	0	0	0	0	0	0	0	0	1	1	1	0	1	1	1	1	0	1	1	1	1	1	1	1	1	1
N20-2551	II	1/2a	CC8	8	14666	1	1	1	1	1	1	1	1	1	1	1	1	1	1	0	0	0	0	0	0	0	0	0	0	0	0	1	1	1	0	1	1	1	1	0	1	1	1	1	1	1	1	1	1
N20-2629	I	4b	CC6	6	14667	1	1	1	1	1	1	1	1	1	1	1	1	1	1	1	1	1	1	1	1	0	0	0	0	0	0	1	1	1	0	1	1	1	0	0	1	1	1	1	1	1	1	1	1
N20-2749	I	1/2b	CC5	5	1271	1	1	1	1	1	1	1	1	variant	1	1	1	1	1	0	0	0	0	0	0	0	0	0	0	0	0	1	1	1	0	1	1	1	1	0	1	1	1	1	1	1	1	1	1
N21-0048	II	1/2a	CC18	18	15861	1	1	1	1	1	1	1	1	1	1	1	1 K197N	1	1	0	0	0	0	0	0	0	0	0	0	0	0	1	1	1	0	1	1	1	1	1	1	1	1	1	1	1	1	1	1
N21-0058	II	1/2a	CC7	511	14665	1	1	1	1	1	1	1	1	1	1	1	1	1	1	0	0	0	0	0	0	0	0	0	0	0	0	1	1	1	0	1	1	1	1	0	1	1	1	1	1	1	1	1	1
N21-0095	I	4b	CC1	1	10119	1	1	1	1	1	1	1	1	variant	1	1	1	1	1	1	1	1	1	1	1	0	0	0	0	0	0	1	1	1	0	1	1	1	0	0	1	1	1	1	1	1	1	1	1
N21-0120	II	1/2a	CC7	511	14665	1	1	1	1	1	1	1	1	1	1	1	1	1	1	0	0	0	0	0	0	0	0	0	0	0	0	1	1	1	0	1	1	1	1	0	1	1	1	1	1	1	1	1	1
N21-0213	II	1/2a	CC8	16	15862	1	1	1	1	1	1	1	1	1	1	1	1	1	1	0	0	0	0	0	0	0	0	0	0	0	0	1	1	1	0	1	1	1	1	0	1	1	1	1	1	1	1	1	1
N21-0504	I	4b	CC1	1	15863	1	1	1	1	1	1	1	1	variant	1	1	1	1	1	1	1	1	1	1	1	0	0	0	0	0	0	1	1	1	0	1	1	1	0	0	1	1	1	1	1	1	1	1	1
N21-0781	II	1/2a	CC8	8	1247	1	1	1	1	1	1	1	1	1	1	1	1	1	1	0	0	0	0	0	0	0	0	0	0	0	0	1	1	1	0	1	1	1	1	0	1	1	1	1	1	1	1	1	1
N21-0803	II	1/2a	CC8	16	15864	1	1	1	1	1	1	1	1	1	1	1	1	1	1	0	0	0	0	0	0	0	0	0	0	0	0	1	1	1	0	1	1	1	1	0	1	1	1	1	1	1	1	1	1
N21-0810	I	4b	CC1	1	15530	1	1	1	1	0	1	1	1	variant	1	1	1	1	1	1	1	1	1	1	1	0	0	0	0	0	0	1	1	1	0	1	1	1	0	0	1	1	1	1	1	1	1	1	1
N21-0821	I	4b	CC6	6	10443	1	1	1	1	1	1	1	1	1	1	1	1	1	1	1	1	1	1	1	1	0	0	0	0	0	0	1	1	1	0	1	1	1	0	0	1	1	1	1	1	1	1	1	1
N21-1023	II	1/2a	CC7	511	14665	1	1	1	1	1	1	1	1	1	1	1	1	1	1	0	0	0	0	0	0	0	0	0	0	0	0	1	1	1	0	1	1	1	1	0	1	1	1	1	1	1	1	1	1
N21-1232	II	1/2a	CC37	37	14558	1	1	1	1	1	1	1	1	1	1	1	1	1	1	0	0	0	0	0	0	0	0	0	0	0	0	1	1	1	0	1	1	1	1	0	1	1	1	1	1	1	1	1	1
N21-1315	II	1/2a	CC18	18	15865	1	1	1	1	1	1	1	1	1	1	1	1 K197N	1	1	0	0	0	0	0	0	0	0	0	0	0	0	0	1	1	0	1	1	1	1	1	1	1	1	1	1	1	1	1	1
N21-1625	II	1/2a	CC412	412	15866	1	1	1	1	1	1	1	1	variant	1	1	1	1	1	0	0	0	0	0	0	0	0	0	0	0	0	1	1	1	0	0	1	1	1	0	1	1	1	1	1	1	1	1	1
N21-1761	I	4b	CC1	1	15867	1	1	1	1	1	1	1	1	variant	1	1	1	1	1	1	1	1	1	1	1	0	0	0	0	0	0	1	1	1	0	1	1	1	0	0	1	1	1	1	1	1	1	1	1
N21-2007	II	1/2a	CC412	412	15810	1	1	1	1	1	1	1	1	1	1	1	1	1	1	0	0	0	0	0	0	0	0	0	0	0	0	1	1	1	0	0	1	1	1	0	1	1	1	1	1	1	1	1	1
N21-2085	II	1/2a	CC29	29	15868	1	1	1	1	1	1	1	1	1	1	1	1	1	1	0	0	0	0	0	0	0	0	0	0	0	0	1	1	1	0	1	1	1	1	0	1	1	1	1	1	1	1	1	1
N21-2095	I	1/2b	CC224	224	15869	1	1	1	1	1	1	1	1	variant	1	1	1	1	1	1	1	1	1	1	1	0	0	0	0	0	0	1	1	1	0	1	1	1	1	0	1	1	1	1	1	1	1	1	1
N21-2161	I	4b	CC1	1	14104	1	1	1	1	1	1	1	1	variant	1	1	1	1	1	1	1	1	1	1	1	0	0	0	0	0	0	1	1	1	0	1	1	1	0	0	1	1	1	1	1	1	1	1	1
N21-2282	I	1/2b	CC224	224	15870	1	1	1	1	1	1	1	1	variant	1	1	1	1	1	1	1	1	1	1	1	0	0	0	0	0	0	1	1	1	0	1	1	1	1	0	1	1	1	1	1	1	1	1	1
N21-2346	II	1/2a	CC7	7	15871	1	1	1	1	1	1	1	1	1	1	1	1	1	1	0	0	0	0	0	0	0	0	0	0	0	0	1	1	1	0	1	1	1	1	0	1	1	1	1	1	1	1	1	1
N21-2411	I	4b	CC6	6	15872	1	1	1	1	1	1	1	1	1	1	1	1	1	1	1	1	1	1	1	1	0	0	0	0	0	0	1	1	1	0	1	1	1	0	0	1	1	1	1	1	1	1	1	1
N21-2876	II	1/2a	CC475	504	4208	1	1	1	1	0	1	1	1	1	1	1	1	1	1	0	0	0	0	0	0	0	0	0	0	0	0	1	1	1	0	1	1	1	1	1	1	1	1	1	1	1	1	1	1
N21-2924	I	4b	CC6	6	14566	1	1	1	1	1	1	1	1	1	1	1	1	1	1	1	1	1	1	1	1	0	0	0	0	0	0	1	1	1	0	1	1	1	0	0	1	1	1	1	1	1	1	1	1
N21-3093	I	4b	CC6	6	15648	1	1	1	1	1	1	1	1	1	1	1	1	1	1	1	1	1	1	1	1	0	0	0	0	0	0	1	1	1	0	1	1	1	0	0	1	1	1	1	1	1	1	1	1
N21-3170	I	4b	CC1	1	15873	1	1	1	1	1	1	1	1	variant	1	1	1	1	1	1	1	1	1	1	1	0	0	0	0	0	0	1	1	1	0	1	1	1	0	0	1	1	1	1	1	1	1	1	1
N21-3383	I	1/2b	CC224	224	15874	1	1	1	1	1	1	1	1	variant	1	1	1	1	1	1	1	1	1	1	1	0	0	0	0	0	0	1	1	1	0	1	1	1	1	0	1	1	1	1	1	1	1	1	1
N21-3657	I	4b	CC1	1	16495	1	1	1	1	1	1	1	1	variant	1	1	1	1	1	1	1	1	1	1	1	0	0	0	0	0	0	1	1	1	0	1	1	1	0	0	1	1	1	1	1	1	1	1	1
N21-3695	II	1/2a	CC121	121	16496	1	1* 491 AA	1	1	0	1	1	1	1	1	1	1	1	1	0	0	0	0	0	0	0	0	0	0	0	0	1	1	1	0	1	1	1	1	1	1	1	1	1	1	1	1	1	1
N21-3705	I	4b	CC217	217	8917	1	1	1	1	1	1	1	1	variant	1	1	1	1	1	1	1	1	1	1	1	1	1	1	1	1	1	1	1	1	0	1	1	1	0	0	1	1	1	1	1	1	1	1	1
N21-3711	I	4b	CC6	6	14566	1	1	1	1	1	1	1	1	1	1	1	1	1	1	1	1	1	1	1	1	0	0	0	0	0	0	1	1	1	0	1	1	1	0	0	1	1	1	1	1	1	1	1	1
N21-3790	I	4b	CC4	4	16497	1	1	1	1	0	1	1	1	variant	1	1	1	1	1	1	1	1	1	1	1	1	1	1	1	1	1	1	1	1	0	1	1	1	0	0	1	1	1	1	1	1	1	1	1
N21-3926	I	4b	CC1	1	7612	1	1	1	1	1	1	1	1	variant	1	1	1	1	1	1	1	1	1	1	1	0	0	0	0	0	0	1	1	1	0	1	1	1	0	0	1	1	1	1	1	1	1	1	1
N21-3947	I	4b	CC1	1	16498	1	1	1	1	1	1	1	1	variant	1	1	1	1	1	1	1	1	1	1	1	0	0	0	0	0	0	1	1	1	0	1	1	1	0	0	1	1	1	1	1	1	1	1	1
N21-3987	I	4b	CC1	1	16502	1	1	1	1	0	1	1	1	variant	1	1	1	1	1	1	1	1	1	1	1	0	0	0	0	0	0	1	1	1	0	1	1	1	0	0	1	1	1	1	1	1	1	1	1
N22-0034	II	1/2a	CC11	451	16219	1	1	1	1	1	1	1	1	1	1	1	1	1	1	0	0	0	0	0	0	0	0	0	0	0	0	1	1	1	0	1	1	1	1	1	1	1	1	1	1	1	1	1	1
N22-0062	II	1/2a	CC121	121	16496	1	1* 491 AA	1	1	0	1	1	1	1	1	1	1	1	1	0	0	0	0	0	0	0	0	0	0	0	0	1	1	1	0	1	1	1	1	1	1	1	1	1	1	1	1	1	1
N22-0153	II	1/2a	CC14	14	16499	1	1	1	1	0	1	1	1	1	1	1	1	1	1	0	0	0	0	0	0	0	0	0	0	0	0	1	1	1	0	1	1	1	1	1	1	1	1	1	1	1	1	1	1
N22-0180	I	4b	CC4	4	16497	1	1	1	1	1	1	1	1	variant	1	1	1	1	1	1	1	1	1	1	1	1	1	1	1	1	1	1	1	1	0	1	1	1	0	0	1	1	1	1	1	1	1	1	1
N22-0199	II	1/2a	CC226	226	16500	1	1	1	1	1	1	1	1	1	1	1	1	1	1	0	0	0	0	0	0	0	0	0	0	0	0	1	1	1	0	1	1	1	1	0	1	1	1	1	1	1	1	1	1
N22-0202	I	4b	CC1	1	16501	1	1	1	1	1	1	1	1	variant	1	1	1	1	1	1	1	1	1	1	1	0	0	0	0	0	0	1	1	1	0	1	1	1	0	0	1	1	1	1	1	1	1	1	1
N22-0361	II	1/2a	CC29	29	18046	1	1	1	1	1	1	1	1	1	1	1	1	1	1	0	0	0	0	0	0	0	0	0	0	0	0	1	1	1	0	1	1	1	1	0	1	1	1	1	1	1	1	1	1
N22-0461	II	1/2a	CC14	399	16956	1	1	1	1	0	1	1	1	1	1	1	1	1	1	0	0	0	0	0	0	0	0	0	0	0	0	0	1	1	0	1	1	1	1	1	1	1	1	1	1	1	1	1	1
N22-0468	II	1/2a	CC7	7	18047	1	1	1	1	1	1	1	1	variant	1	1	1	1	1	0	0	0	0	0	0	0	0	0	0	0	0	1	1	1	0	1	1	1	0	0	1	1	1	1	1	1	1	1	1
N22-0471	I	4b	CC4	4	18048	1	1	1	1	0	1	1	1	1	1	1	1	1	1	1	1	1	1	1	1	1	1	1	1	1	1	1	1	1	0	1	1	1	1	1	1	1	1	1	1	1	1	1	1
N22-0477	II	1/2a	CC121	121	16496	1	1* 491 AA	1	1	1	1	1	1	1	1	1	1	1	1	0	0	0	0	0	0	0	0	0	0	0	0	1	1	1	0	1	1	1	1	0	1	1	1	1	1	1	1	1	1
N22-0670	II	1/2a	CC8	3141	18049	1	1	1	1	1	1	1	1	1	1	1	1	1	1	0	0	0	0	0	0	0	0	0	0	0	0	1	1	1	0	1	1	1	1	0	1	1	1	1	1	1	1	1	1
N22-0700	I	1/2b	ST2946	2946	14564	1	1	1	1	1	1	1	1	variant	1	1	1	1	1	0	0	0	0	0	0	0	0	0	0	0	0	1	1	1	0	1	1	1	1	0	1	1	1	1	1	1	1	1	1
N22-0711	I	4b	CC388	388	18050	1	1	1	1	0	1	1	1	variant	1	1	1	1	1	0	0	0	0	0	0	1	1	1	1	1	1	1	1	1	0	1	1	1	0	0	1	1	1	1	1	1	1	1	1
N22-0738	II	1/2a	CC26	26	18051	1	1	1	1	1	1	1	1	1	1	1	1	1	1	0	0	0	0	0	0	0	0	0	0	0	0	1	1	1	0	0	1	1	1	1	1	1	1	1	1	1	1	1	1
N22-0754	II	1/2a	CC29	29	18046	1	1	1	1	1	1	1	1	1	1	1	1	1	1	0	0	0	0	0	0	0	0	0	0	0	0	1	1	1	0	1	1	1	1	0	1	1	1	1	1	1	1	1	1
N22-0781	I	4b	CC388	388	18052	1	1	1	1	0	1	1	1	1	1	1	1	1	1	0	0	0	0	0	0	1	1	1	1	1	1	1	1	1	0	1	1	1	0	0	1	1	1	1	1	1	1	1	1
N22-0794	II	1/2a	CC121	121	5040	1	1* 491 AA	1	1	0	1	1	1	1	1	1	1	1	1	0	0	0	0	0	0	0	0	0	0	0	0	1	1	1	0	1	1	1	1	1	1	1	1	1	1	1	1	1	1
N22-0795	I	4b	CC388	388	18052	1	1	1	1	0	1	1	1	1	1	1	1	1	1	0	0	0	0	0	0	1	1	1	1	1	1	1	1	1	0	1	1	1	0	0	1	1	1	1	1	1	1	1	1
N22-0924	II	1/2a	CC26	26	18053	1	1	1	1	1	1	1	1	1	1	1	1	1	1	0	0	0	0	0	0	0	0	0	0	0	0	1	1	1	0	0	1	1	1	1	1	1	1	1	1	1	1	1	1
N22-0946	II	1/2a	CC8	8	5004	1	1	1	1	1	1	1	1	1	1	1	1	1	1	0	0	0	0	0	0	0	0	0	0	0	0	1	1	1	0	1	1	1	1	0	1	1	1	1	1	1	1	1	1
N22-0962	I	4b	CC1	1	18054	1	1	1	1	1	1	1	1	variant	1	1	1	1	1	1	1	1	1	1	1	0	0	0	0	0	0	1	1	1	0	1	1	1	0	0	1	1	1	1	1	1	1	1	1
N22-1074	I	1/2b	ST2946	2946	14564	1	1	1	1	1	1	1	1	variant	1	1	1	1	1	0	0	0	0	0	0	0	0	0	0	0	0	1	1	1	0	1	1	1	1	0	1	1	1	1	1	1	1	1	1
N22-1141	I	4b	CC1	1	14496	1	1	1	1	1	1	1	1	variant	1	1	1	1	1	1	1	1	1	1	1	0	0	0	0	0	0	1	1	1	1	1	1	1	0	0	1	1	1	1	1	1	1	1	1
N22-1246	I	4b	CC388	388	18052	1	1	1	1	0	1	1	1	variant	1	1	1	1	1	0	0	0	0	0	0	1	1	1	1	1	1	1	1	1	0	1	1	1	0	0	1	1	1	1	1	1	1	1	1
N22-1277	II	1/2a	CC403	403	7620	1	1	1	1	1	1	1	1	1	1	1	1	1	1	0	0	0	0	0	0	0	0	0	0	0	0	1	1	1	0	1	0	1	1	0	1	1	1	1	1	1	1	1	1
N22-1345	I	4b	CC388	388	18052	1	1	1	1	0	1	1	1	variant	1	1	1	1	1	0	0	0	0	0	0	1	1	1	1	1	1	1	1	1	0	1	1	1	0	0	1	1	1	1	1	1	1	1	1
N22-1351	II	1/2a	CC475	504	16665	1	1	1	1	0	1	1	1	1	1	1	1	1	1	0	0	0	0	0	0	0	0	0	0	0	0	1	1	1	0	1	1	1	1	1	1	1	1	1	1	1	1	1	1
N22-1363	I	4b	CC388	388	18052	1	1	1	1	0	1	1	1	variant	1	1	1	1	1	0	0	0	0	0	0	1	1	1	1	1	1	1	1	1	0	1	1	1	0	0	1	1	1	1	1	1	1	1	1
N22-1364	I	4b	CC388	388	18052	1	1	1	1	0	1	1	1	1	1	1	1	1	1	0	0	0	0	0	0	1	1	1	1	1	1	1	1	1	0	1	1	1	0	0	1	1	1	1	1	1	1	1	1
N22-1368	I	4b	CC388	388	18052	1	1	1	1	0	1	1	1	1	1	1	1	1	1	0	0	0	0	0	0	1	1	1	1	1	1	1	1	1	0	1	1	1	0	0	1	1	1	1	1	1	1	1	1
N22-1379	I	4b	CC388	388	18052	1	1	1	1	0	1	1	1	variant	1	1	1	1	1	0	0	0	0	0	0	1	1	1	1	1	1	1	1	1	0	1	1	1	0	0	1	1	1	1	1	1	1	1	1
N22-1419	I	1/2b	CC3	3	18055	1	1	1	1	1	1	1	1	variant 2	1	1	1	1	1	1	1	1	1	1	1	0	0	0	0	0	0	1	1	1	0	1	1	1	1	0	1	1	1	1	1	1	1	1	1
N22-1493	I	4b	CC220	220	18056	1	1	1	0	1	1	1	1	variant	1	1	1	1	1	0	0	0	0	0	0	1	1	1	1	1	1	1	1	1	0	0	1	1	0	0	1	1	1	1	1	1	1	1	1
N22-1494	I	4b	CC6	6	18057	1	1	1	1	1	1	1	1	1	1	1	1	1	1	1	1	1	1	1	1	0	0	0	0	0	0	1	1	1	0	1	1	1	0	0	1	1	1	1	1	1	1	1	1
N22-1495	II	1/2a	CC155	155	2760	1	1	1	1	1	1	1	1	1	1	1	1	1	1	0	0	0	0	0	0	0	0	0	0	0	0	1	1	1	0	1	1	1	1	1	1	1	1	1	1	1	1	1	1
N22-1502	I	4b	CC1	1	18058	1	1	1	1	1	1	1	1	variant	1	1	1	1	1	1	1	1	1	1	1	0	0	0	0	0	0	1	1	1	0	1	1	1	0	0	1	1	1	1	1	1	1	1	1
N22-1530	I	4b	CC388	388	18052	1	1	1	1	0	1	1	1	1	1	1	1	1	1	0	0	0	0	0	0	1	1	1	1	1	1	1	1	1	0	1	1	1	0	0	1	1	1	1	1	1	1	1	1
N22-1531	I	4b	CC4	4	18059	1	1	1	1	1	1	1	1	variant	1	1	1	1	1	1	1	1	1	1	1	1	1	1	1	1	1	1	1	1	0	1	1	1	0	0	1	1	1	1	1	1	1	1	1
N22-1566	I	4b	CC6	6	18060	1	1	1	1	1	1	1	1	1	1	1	1	1	1	1	1	1	1	1	1	0	0	0	0	0	0	1	1	1	0	1	1	1	0	0	1	1	1	1	1	1	1	1	1
N22-1567	I	4b	CC388	388	18052	1	1	1	1	0	1	1	1	1	1	1	1	1	1	0	0	0	0	0	0	1	1	1	1	1	1	1	1	1	0	1	1	1	0	0	1	1	1	1	1	1	1	1	1
N22-1568	I	4b	CC388	388	18052	1	1	1	1	0	1	1	1	variant	1	1	1	1	1	0	0	0	0	0	0	1	1	1	1	1	1	1	1	1	0	1	1	1	0	0	1	1	1	1	1	1	1	1	1
N22-1569	I	4b	CC388	388	18052	1	1	1	1	0	1	1	1	variant	1	1	1	1	1	0	0	0	0	0	0	1	1	1	1	1	1	1	1	1	0	1	1	1	0	0	1	1	1	1	1	1	1	1	1
N22-1576	I	4b	CC1	1	18061	1	1	1	1	0	1	1	1	1	1	1	1	1	1	1	1	1	1	1	1	0	0	0	0	0	0	1	1	1	0	1	1	1	0	0	1	1	1	1	1	1	1	1	1
N22-1577	I	4b	CC388	388	18052	1	1	1	1	0	1	1	1	variant	1	1	1	1	1	0	0	0	0	0	0	1	1	1	1	1	1	1	1	1	0	1	1	1	0	0	1	1	1	1	1	1	1	1	1
N22-1578	I	4b	CC388	388	18052	1	1	1	1	0	1	1	1	variant	1	1	1	1	1	0	0	0	0	0	0	1	1	1	1	1	1	1	1	1	0	1	1	1	0	0	1	1	1	1	1	1	1	1	1
N22-1643	I	4b	CC388	388	18052	1	1	1	1	0	1	1	1	1	1	1	1	1	1	0	0	0	0	0	0	1	1	1	1	1	1	1	1	1	0	1	1	1	0	0	1	1	1	1	1	1	1	1	1
N22-1720	I	4b	CC388	388	18052	1	1	1	1	0	1	1	1	variant	1	1	1	1	1	0	0	0	0	0	0	1	1	1	1	1	1	1	1	1	0	1	1	1	0	0	1	1	1	1	1	1	1	1	1
N22-1721	I	4b	CC388	388	18052	1	1	1	1	0	1	1	1	1	1	1	1	1	1	0	0	0	0	0	0	1	1	1	1	1	1	1	1	1	0	1	1	1	0	0	1	1	1	1	1	1	1	1	1
N22-1722	I	4b	CC388	388	18052	1	1	1	1	0	1	1	1	1	1	1	1	1	1	0	0	0	0	0	0	1	1	1	1	1	1	1	1	1	0	1	1	1	0	0	1	1	1	1	1	1	1	1	1
N22-1741	I	4b	CC388	388	18052	1	1	1	1	0	1	1	1	variant	1	1	1	1	1	0	0	0	0	0	0	1	1	1	1	1	1	1	1	1	0	1	1	1	0	0	1	1	1	1	1	1	1	1	1
N22-1776	I	4b	CC1	1	7612	1	1	1	1	0	1	1	1	variant	1	1	1	1	1	1	1	1	1	1	1	0	0	0	0	0	0	1	1	1	0	1	1	1	0	0	1	1	1	1	1	1	1	1	1
N22-1818	I	4b	CC388	388	18052	1	1	1	1	0	1	1	1	1	1	1	1	1	1	0	0	0	0	0	0	1	1	1	1	1	1	1	1	1	0	1	1	1	0	0	1	1	1	1	1	1	1	1	1
N22-1830	I	4b	CC388	388	18052	1	1	1	1	0	1	1	1	variant	1	1	1	1	1	0	0	0	0	0	0	1	1	1	1	1	1	1	1	1	0	1	1	1	0	0	1	1	1	1	1	1	1	1	1
N22-1884	I	1/2b	CC3	3	18062	1	1	1	1	1	1	1	1	1	1	1	1	1	1	1	1	1	1	1	1	0	0	0	0	0	0	1	1	1	0	1	1	1	1	0	1	1	1	1	1	1	1	1	1
N22-1899	II	1/2a	CC768	768	18063	1	1	1	1	1	1	1	1	1	1	1	1	1	1	1	1	1	0	1	1	0	0	0	0	0	0	1	1	1	0	1	1	1	1	1	1	1	1	1	1	1	1	1	1
N22-1900	II	1/2a	CC8	16	3732	1	1	1	1	1	1	1	1	1	1	1	1	1	1	0	0	0	0	0	0	0	0	0	0	0	0	1	1	1	0	1	1	1	1	0	1	1	1	1	1	1	1	1	1
N22-1996	I	4b	CC2	2	18064	1	1	1	1	1	1	1	1	1	1	1	1	1	1	0	0	0	0	0	0	0	0	0	0	0	0	1	1	1	0	1	1	1	0	0	1	1	1	1	1	1	1	1	1
N22-2163	I	4b	CC1	1	6522	1	1	1	1	0	1	1	1	variant	1	1	1	1	1	1	1	1	1	1	1	0	0	0	0	0	0	1	1	1	0	1	1	1	0	0	1	1	1	1	1	1	1	1	1
N22-2185	I	1/2b	CC59	59	18065	1	1	1	1	0	1	1	1	variant	1	1	1	1	1	0	0	0	0	0	0	0	0	0	0	0	0	1	1	1	0	1	1	1	1	0	1	1	1	1	1	1	1	1	1
N22-2300	I	4b	CC1	1	18066	1	1	1	1	1	1	1	1	variant	1	1	1	1	1	1	1	1	1	1	1	0	0	0	0	0	0	1	1	1	0	1	1	1	0	0	1	1	1	1	1	1	1	1	1
N22-2372	I	4b	CC6	6	18067	1	1	1	1	1	1	1	1	1	1	1	1	1	1	1	1	1	1	1	1	0	0	0	0	0	0	1	1	1	0	1	1	1	0	0	1	1	1	1	1	1	1	1	1
N22-2436	II	1/2a	CC475	504	16665	1	1	1	1	0	1	1	1	1	1	1	1	1	1	0	0	0	0	0	0	0	0	0	0	0	0	1	1	1	0	1	1	1	1	1	1	1	1	1	1	1	1	1	1
N22-2474	I	1/2b	ST1460	1460	4378	1	1	1	1	1	1	1	1	variant	1	1	1	1	1	0	0	0	0	0	0	1	1	1	1	1	1	1	1	1	0	1	1	1	1	0	1	1	1	1	1	1	1	1	1
N22-2808	II	1/2a	CC8	3141	18049	1	1	1	1	1	1	1	1	1	1	1	1	1	1	0	0	0	0	0	0	0	0	0	0	0	0	1	1	1	0	1	1	1	1	0	1	1	1	1	1	1	1	1	1
N22-2845	I	4b	CC1	1	18088	1	1	1	0	1	1	1	1	variant	1	1	1	1	1	1	1	1	1	1	1	0	0	0	0	0	0	1	1	1	0	1	1	1	0	0	1	1	1	1	1	1	1	1	1
N22-2846	I	4b	CC1	1	18069	1	1	1	1	1	1	1	1	variant	1	1	1	1	1	1	1	1	1	1	1	0	0	0	0	0	0	1	1	1	0	1	1	1	0	0	1	1	1	1	1	1	1	1	1
N22-2859	I	1/2b	CC59	59	18070	1	1	1	1	1	1	1	1	variant	1	1	1	1	1	0	0	0	0	0	0	0	0	0	0	0	0	1	1	1	0	1	1	1	1	0	1	1	1	1	1	1	1	1	1
N22-2860	II	1/2a	CC26	26	18051	1	1	1	1	1	1	1	1	1	1	1	1	1	1	0	0	0	0	0	0	0	0	0	0	0	0	1	1	1	0	0	1	1	1	1	1	1	1	1	1	1	1	1	1
N22-2991	I	4b	CC6	6	18071	1	1	1	1	1	1	1	1	1	1	1	1	1	1	1	1	1	1	1	1	0	0	0	0	0	0	1	1	1	0	1	1	1	0	0	1	1	1	1	1	1	1	1	1
N22-3118	II	1/2a	CC26	26	18051	1	1	1	1	1	1	1	1	1	1	1	1	1	1	0	0	0	0	0	0	0	0	0	0	0	0	1	1	1	0	0	1	1	1	1	1	1	1	1	1	1	1	1	1
N22-3119	II	1/2a	CC89	391	18072	1	1	1	1	1	1	1	1	1	1	1	1	1	1	0	0	0	0	0	0	0	0	0	0	0	0	1	1	1	0	1	1	1	1	1	1	1	1	1	1	1	1	1	1
N22-3217	I	4b	CC1	1	6522	1	1	1	1	1	1	1	1	variant	1	1	1	1	1	1	1	1	1	1	1	0	0	0	0	0	0	1	1	1	0	1	1	1	0	0	1	1	1	1	1	1	1	1	1
N22-3218	II	1/2a	CC8	3141	18049	1	1	1	1	1	1	1	1	1	1	1	1	1	1	0	0	0	0	0	0	0	0	0	0	0	0	1	1	1	0	1	1	1	1	0	1	1	1	1	1	1	1	1	1
N22-3226	II	1/2a	CC26	26	18051	1	1	1	1	1	1	1	1	1	1	1	1	1	1	0	0	0	0	0	0	0	0	0	0	0	0	1	1	1	0	0	1	1	1	1	1	1	1	1	1	1	1	1	1
N22-3296	I	4b	CC5	5	18073	1	1	1	1	1	1	1	1	variant	1	1	1	1	1	0	0	0	0	0	0	0	0	0	0	0	0	1	1	1	0	1	1	1	1	0	1	1	1	1	1	1	1	1	1
N22-3538	II	1/2a	CC8	3141	18049	1	1	1	1	1	1	1	1	1	1	1	1	1	1	0	0	0	0	0	0	0	0	0	0	0	0	1	1	1	0	1	1	1	1	0	1	1	1	1	1	1	1	1	1
N22-3551	II	1/2a	CC8	3141	18049	1	1	1	1	1	1	1	1	1	1	1	1	1	1	0	0	0	0	0	0	0	0	0	0	0	0	1	1	1	0	1	1	1	1	0	1	1	1	1	1	1	1	1	1
N22-3584	I	4b	CC1	1	18074	1	1	1	1	1	1	1	1	variant	1	1	1	1	1	1	1	1	1	1	1	0	0	0	0	0	0	1	1	1	0	1	1	1	0	0	1	1	1	1	1	1	1	1	1
N22-3636	II	1/2c	CC9	9	92	1	1* 325 AA	1	1	1	1	1	1	1	1	1	1	1	1	0	0	0	0	0	0	0	0	0	0	0	0	1	1	1	0	1	1	1	1	1	1	1	1	1	1	1	1	1	1
N22-3648	II	1/2a	CC8	3141	18049	1	1	1	1	1	1	1	1	1	1	1	1	1	1	0	0	0	0	0	0	0	0	0	0	0	0	1	1	1	0	1	1	1	1	0	1	1	1	1	1	1	1	1	1
N23-0035	II	1/2a	CC8	3141	18049	1	1	1	1	1	1	1	1	1	1	1	1	1	1	0	0	0	0	0	0	0	0	0	0	0	0	1	1	1	0	1	1	1	1	0	1	1	1	1	1	1	1	1	1
N23-0080	I	4b	CC4	4	19644	1	1	1	1	1	1	1	1	variant	1	1	1	1	1	1	1	1	1	1	1	1	1	1	1	1	1	1	1	1	0	1	1	1	0	0	1	1	1	1	1	1	1	1	1
N23-0098	II	1/2a	CC475	504	19645	1	1	1	1	0	1	1	1	1	1	1	1	1	1	0	0	0	0	0	0	0	0	0	0	0	0	1	1	1	0	1	1	1	1	1	1	1	1	1	1	1	1	1	1
N23-0099	II	1/2a	CC412	412	19650	1	1	1	1	1	1	1	1	1	1	1	1	1	1	0	0	0	0	0	0	0	0	0	0	0	0	1	1	1	0	0	1	1	1	0	1	1	1	1	1	1	1	1	1
N23-0116	I	1/2b	CC3	3	7129	1	1	1	1	1	1	1	1	variant	1	1	1	1	1	1	1	1	1	1	1	0	0	0	0	0	0	1	1	1	0	1	1	1	1	0	1	1	1	1	1	1	1	1	1
N23-0219	II	1/2a	CC8	3141	18049	1	1	1	1	1	1	1	1	1	1	1	1	1	1	0	0	0	0	0	0	0	0	0	0	0	0	1	1	1	0	1	1	1	1	0	1	1	1	1	1	1	1	1	1
N23-0231	II	1/2a	CC8	3141	18049	1	1	1	1	1	1	1	1	1	1	1	1	1	1	0	0	0	0	0	0	0	0	0	0	0	0	1	1	1	0	1	1	1	1	0	1	1	1	1	1	1	1	1	1
N23-0240	II	1/2a	CC8	3141	18049	1	1	1	1	1	1	1	1	1	1	1	1	1	1	0	0	0	0	0	0	0	0	0	0	0	0	1	1	1	0	1	1	1	1	0	1	1	1	1	1	1	1	1	1
N23-0331	II	1/2a	CC8	16	19640	1	1	1	1	1	1	1	1	1	1	1	1	1	1	0	0	0	0	0	0	0	0	0	0	0	0	1	1	1	0	1	1	1	1	0	1	1	1	1	1	1	1	1	1
N23-0449	I	4b	CC6	6	19652	1	1	1	1	1	1	1	1	variant	1	1	1	1	1	1	1	1	1	1	1	0	0	0	0	0	0	1	1	1	0	1	1	1	0	0	1	1	1	1	1	1	1	1	1
N23-0478	II	1/2a	CC8	3141	18049	1	1	1	1	1	1	1	1	1	1	1	1	1	1	0	0	0	0	0	0	0	0	0	0	0	0	1	1	1	0	1	1	1	1	0	1	1	1	1	1	1	1	1	1
N23-0496	II	1/2a	CC8	3141	18049	1	1	1	1	1	1	1	1	1	1	1	1	1	1	0	0	0	0	0	0	0	0	0	0	0	0	1	1	1	0	1	1	1	1	0	1	1	1	1	1	1	1	1	1
N23-0572	II	1/2a	CC11	451	6376	1	1	1	1	1	1	1	1	1	1	1	1	1	1	0	0	0	0	0	0	0	0	0	0	0	0	1	1	1	0	1	1	1	1	1	1	1	1	1	1	1	1	1	1
N23-0638	I	4b	CC6	6	15918	1	1	1	1	1	1	1	1	1	1	1	1	1	1	1	1	1	1	1	1	0	0	0	0	0	0	1	1	1	0	1	1	1	0	0	1	1	1	1	1	1	1	1	1
N23-0666	II	1/2a	CC26	26	19648	1	1	1	1	1	1	1	1	1	1	1	1	1	1	0	0	0	0	0	0	0	0	0	0	0	0	1	1	1	0	1	1	1	1	1	1	1	1	1	1	1	1	1	1
N23-0706	I	4b	CC1	278	19633	1	1	0	1	1	1	1	1	variant	1	1	1 S184T	1	1	1	1	1	1	1	1	0	0	0	0	0	0	1	1	1	0	1	1	1	0	0	1	1	1	1	1	1	1	1	1
N23-0707	I	4b	CC1	278	19634	1	1	0	1	1	1	1	1	variant	1	1	1 S184T	1	1	1	1	1	1	1	1	0	0	0	0	0	0	1	1	1	0	1	1	1	0	0	1	1	1	1	1	1	1	1	1
N23-0722	II	1/2a	CC8	3141	18049	1	1	1	1	1	1	1	1	1	1	1	1	1	1	0	0	0	0	0	0	0	0	0	0	0	0	1	1	1	0	1	1	1	1	0	1	1	1	1	1	1	1	1	1
N23-0723	II	1/2a	CC8	3141	18049	1	1	1	1	1	1	1	1	1	1	1	1	1	1	0	0	0	0	0	0	0	0	0	0	0	0	1	1	1	0	1	1	1	1	0	1	1	1	1	1	1	1	1	1
N23-0740	II	1/2a	CC18	18	5783	1	1	1	1	1	1	1	1	1	1	1	1 K197N	1	1	0	0	0	0	0	0	0	0	0	0	0	0	1	1	1	0	1	1	1	1	1	1	1	1	1	1	1	1	1	1
N23-0743	II	1/2a	CC121	121	18035	1	1* 491 AA	1	1	0	1	1	1	1	1	1	1	1	1	0	0	0	0	0	0	0	0	0	0	0	0	1	1	1	0	1	1	1	1	1	1	1	1	1	1	1	1	1	1
N23-0746	I	4b	CC1	1	19632	1	1	1	1	1	1	1	1	variant	1	1	1	1	1	1	1	1	1	1	1	0	0	0	0	0	0	1	1	1	0	1	1	1	0	0	1	1	1	1	1	1	1	1	1
N23-0747	II	1/2a	CC8	3141	18049	1	1	1	1	1	1	1	1	1	1	1	1	1	1	0	0	0	0	0	0	0	0	0	0	0	0	1	1	1	0	1	1	1	1	0	1	1	1	1	1	1	1	1	1
N23-0800	I	4b	CC1	1	19632	1	1	1	1	1	1	1	1	variant	1	1	1	1	1	1	1	1	1	1	1	0	0	0	0	0	0	1	1	1	0	1	1	1	0	0	1	1	1	1	1	1	1	1	1
N23-0865	II	1/2a	CC8	3141	18049	1	1	1	1	1	1	1	1	1	1	1	1	1	1	0	0	0	0	0	0	0	0	0	0	0	0	1	1	1	0	1	1	1	1	0	1	1	1	1	1	1	1	1	1
N23-0893	II	1/2a	CC8	3141	18049	1	1	1	1	1	1	1	1	1	1	1	1	1	1	0	0	0	0	0	0	0	0	0	0	0	0	1	1	1	0	1	1	1	1	0	1	1	1	1	1	1	1	1	1
N23-0894	II	1/2a	CC8	3141	18049	1	1	1	1	1	1	1	1	1	1	1	1	1	1	0	0	0	0	0	0	0	0	0	0	0	0	1	1	1	0	1	1	1	1	0	1	1	1	1	1	1	1	1	1
N23-0895	II	1/2a	CC8	16	19640	1	1	1	1	1	1	1	1	1	1	1	1	1	1	0	0	0	0	0	0	0	0	0	0	0	0	1	1	1	0	1	1	1	1	0	1	1	1	1	1	1	1	1	1
N23-0953	I	4b	CC6	6	19641	1	1	1	1	1	1	1	1	1	1	1	1	1	1	1	1	1	1	1	1	0	0	0	0	0	0	1	1	1	0	1	1	1	0	0	1	1	1	1	1	1	1	1	1
N23-1016	I	4b	CC4	4	19649	1	1	1	1	1	1	1	1	variant	1	1	1	1	1	1	1	1	1	1	1	1	1	1	1	1	1	1	1	1	0	1	1	1	0	0	1	1	1	1	1	1	1	1	1
N23-1058	II	1/2a	CC8	3141	18049	1	1	1	1	1	1	1	1	1	1	1	1	1	1	0	0	0	0	0	0	0	0	0	0	0	0	1	1	1	0	1	1	1	1	0	1	1	1	1	1	1	1	1	1
N23-1121	II	1/2a	CC8	3141	18049	1	1	1	1	1	1	1	1	1	1	1	1	1	1	0	0	0	0	0	0	0	0	0	0	0	0	1	1	1	0	1	1	1	1	0	1	1	1	1	1	1	1	1	1
N23-1132	I	4b	CC54	54	19639	1	1	1	1	1	1	1	1	variant	1	1	1	1	1	1	1	1	1	1	1	0	0	0	0	0	0	1	1	1	0	1	1	1	0	0	1	1	1	1	1	1	1	1	1
N23-1209	I	1/2b	CC3	3	19646	1	1	1	1	1	1	1	1	1	1	1	1	1	1	1	1	1	1	1	1	0	0	0	0	0	0	1	1	1	0	1	1	1	1	0	1	1	1	1	1	1	1	1	1
N23-1270	II	1/2a	CC412	412	19647	1	1	1	1	1	1	1	1	1	1	1	1	1	1	0	0	0	0	0	0	0	0	0	0	0	0	1	1	1	0	0	1	1	1	0	1	1	1	1	1	1	1	1	1
N23-1402	II	1/2a	CC8	3141	18049	1	1	1	1	1	1	1	1	1	1	1	1	1	1	0	0	0	0	0	0	0	0	0	0	0	0	1	1	1	0	1	1	1	1	0	1	1	1	1	1	1	1	1	1
N23-1435	II	1/2a	CC8	3141	18049	1	1	1	1	1	1	1	1	1	1	1	1	1	1	0	0	0	0	0	0	0	0	0	0	0	0	1	1	1	0	1	1	1	1	0	1	1	1	1	1	1	1	1	1
N23-1460	I	1/2b	CC517	517	19651	1	1	1	1	0	1	1	1	1	1	1	1	1	1	0	0	0	0	0	0	1	1	1	1	1	1	1	1	1	0	1	1	1	1	0	1	1	1	1	1	1	1	1	1
N23-1486	I	4b	CC4	4	19636	1	1	1	1	0	1	1	1	variant	1	1	1	1	1	1	1	1	1	1	1	1	1	1	1	1	1	1	1	1	0	1	1	1	0	0	1	1	1	1	1	1	1	1	1
N23-1561	II	1/2a	CC29	29	19637	1	1	1	1	1	1	1	1	1	1	1	1	1	1	0	0	0	0	0	0	0	0	0	0	0	0	1	1	1	0	1	1	1	1	0	1	1	1	1	1	1	1	1	1
N23-1574	II	1/2a	CC7	7	19638	1	1	1	1	1	1	1	1	1	1	1	1	1	1	0	0	0	0	0	0	0	0	0	0	0	0	1	1	1	0	1	1	1	1	0	1	1	1	1	1	1	1	1	1
N23-1817	I	4b	CC183	382	2944	1	1	1	1	1	1	1	1	variant	1	1	1	1	1	1	1	1	1	1	1	1	1	1	1	1	1	1	1	1	0	1	1	1	0	0	1	1	1	1	1	1	1	1	1
N23-1934	II	1/2a	CC8	3141	18049	1	1	1	1	1	1	1	1	1	1	1	1	1	1	0	0	0	0	0	0	0	0	0	0	0	0	1	1	1	0	1	1	1	1	0	1	1	1	1	1	1	1	1	1
N23-1935	II	1/2a	CC29	29	19637	1	1	1	1	1	1	1	1	1	1	1	1	1	1	0	0	0	0	0	0	0	0	0	0	0	0	1	1	1	0	1	1	1	1	0	1	1	1	1	1	1	1	1	1
N23-1936	II	1/2a	CC321	321	1431	1	1* 699 AA	1	1	1	1	1	1	1	1	1	1	1	1	0	0	0	0	0	0	0	0	0	0	0	0	1	1	1	0	1	1	1	1	0	1	1	1	1	1	1	1	1	1
N23-2091	II	1/2a	CC226	226	7614	1	1	1	1	1	1	1	1	1	1	1	1	1	1	0	0	0	0	0	0	0	0	0	0	0	0	1	1	1	0	1	1	1	1	0	1	1	1	1	1	1	1	1	1
N23-2170	II	1/2a	CC7	7	19642	1	1	1	1	1	1	1	1	1	1	1	1	1	1	0	0	0	0	0	0	0	0	0	0	0	0	1	1	1	0	1	1	1	1	0	1	1	1	1	1	1	1	1	1
N23-2242	I	4b	CC666	666	19643	1	1	1	1	0	1	1	1	variant	1	1	1	1	1	1	1	1	1	1	1	0	0	0	0	0	0	1	1	1	0	1	1	1	0	0	1	1	1	1	1	1	1	1	1
N23-2292	I	4b	CC4	4	12418	1	1	1	1	0	1	1	1	variant	1	1	1	1	1	1	1	1	1	1	1	1	1	1	1	1	1	1	1	1	0	1	1	1	0	0	1	1	1	1	1	1	1	1	1
N23-2334	I	4b	CC6	6	19655	1	1	1	1	1	1	1	1	1	1	1	1	1	1	1	1	1	1	1	1	0	0	0	0	0	0	1	1	1	0	1	1	1	0	0	1	1	1	1	1	1	1	1	1
N23-2360	II	1/2a	CC29	29	19637	1	1	1	1	1	1	1	1	1	1	1	1	1	1	0	0	0	0	0	0	0	0	0	0	0	0	1	1	1	0	1	1	1	1	0	1	1	1	1	1	1	1	1	1
N23-2361	II	1/2a	CC29	29	19637	1	1	1	1	1	1	1	1	1	1	1	1	1	1	0	0	0	0	0	0	0	0	0	0	0	0	1	1	1	0	1	1	1	1	0	1	1	1	1	1	1	1	1	1
N23-2416	II	1/2a	CC415	415	9312	1	1	1	1	1	1	1	1	1	1	1	1 Y11H	1	1	0	0	0	0	0	0	0	0	0	0	0	0	1	1	1	0	1	1	1	1	1	1	1	1	1	1	1	1	1	1
N23-2510	II	1/2a	CC8	3141	18049	1	1	1	1	1	1	1	1	1	1	1	1	1	1	0	0	0	0	0	0	0	0	0	0	0	0	1	1	1	0	1	1	1	1	0	1	1	1	1	1	1	1	1	1
N23-2527	II	1/2a	CC155	155	19654	1	1	1	1	1	1	1	1	1	1	1	1	1	1	0	0	0	0	0	0	0	0	0	0	0	0	1	1	1	0	1	1	1	1	1	1	1	1	1	1	1	1	1	1
N23-2553	I	4b	CC6	6	19653	1	1	1	1	1	1	1	1	1	1	1	1	1	1	1	1	1	1	1	1	0	0	0	0	0	0	1	1	1	0	1	1	1	0	0	1	1	1	1	1	1	1	1	1
N23-2596	II	1/2a	CC37	37	19656	1	1	1	1	1	1	1	1	1	1	1	1	1	1	0	0	0	0	0	0	0	0	0	0	0	0	1	1	1	0	1	1	1	1	0	1	1	1	1	1	1	1	1	1
N23-2676	II	1/2a	CC8	3141	18049	1	1	1	1	1	1	1	1	1	1	1	1	1	1	0	0	0	0	0	0	0	0	0	0	0	0	1	1	1	0	1	1	1	1	0	1	1	1	1	1	1	1	1	1
N23-2856	II	1/2a	CC101	101	447	1	1	1	1	1	1	1	1	1	1	1	1	1	1	0	0	0	0	0	0	0	0	0	0	0	0	1	1	1	0	1	1	1	1	1	1	1	1	1	1	1	1	1	1
N23-2879	II	1/2c	CC9	9	19658	1	1* 459 AA	1	1	1	1	1	1	1	1	1	1	1	1	0	0	0	0	0	0	0	0	0	0	0	0	1	1	1	0	1	1	1	1	1	1	1	1	1	1	1	1	1	1
N23-2917	II	1/2a	CC21	21	19657	1	1	1	1	1	1	1	1	1	1	1	1 K197N	1	1	0	0	0	0	0	0	0	0	0	0	0	0	1	1	1	0	1	1	1	1	0	1	1	1	1	1	1	1	1	1
N23-3331	I	4b	CC1	1	19661	1	1	1	1	1	1	1	1	variant	1	1	1	1	1	1	1	1	1	1	1	0	0	0	0	0	0	1	1	1	0	1	1	1	0	0	1	1	1	1	1	1	1	1	1
N23-3350	II	1/2a	CC8	3141	18049	1	1	1	1	1	1	1	1	1	1	1	1	1	1	0	0	0	0	0	0	0	0	0	0	0	0	1	1	1	0	1	1	1	1	0	1	1	1	1	1	1	1	1	1
N23-3356	II	1/2a	CC29	849	9112	1	1	1	1	1	1	1	1	1	1	1	1	1	1	0	0	0	0	0	0	0	0	0	0	0	0	1	1	1	0	1	1	1	1	0	1	1	1	1	1	1	1	1	1
N23-3357	I	4b	CC388	388	7607	1	1	1	1	0	1	1	1	1	1	1	1	1	1	0	0	0	0	0	0	1	1	1	1	1	1	1	1	1	0	1	1	1	0	0	1	1	1	1	1	1	1	1	1
N23-3368	I	4b	CC1	1	19660	1	1	1	1	1	1	1	1	variant	1	1	1	1	1	1	1	1	1	1	1	0	0	0	0	0	0	1	1	1	0	1	1	1	0	0	1	1	1	1	1	1	1	1	1
N23-3374	II	1/2a	CC7	7	19662	1	1	1	1	1	1	0	1	1	1	1	1	1	1	0	0	0	0	0	0	0	0	0	0	0	0	1	1	1	0	1	1	1	1	0	1	1	1	1	1	1	1	1	1
N23-3383	II	1/2a	CC8	3141	18049	1	1	1	1	1	1	1	1	1	1	1	1	1	1	0	0	0	0	0	0	0	0	0	0	0	0	1	1	1	0	1	1	1	1	0	1	1	1	1	1	1	1	1	1
N23-3409	II	1/2a	CC11	451	15126	1	1	1	1	1	1	1	1	1	1	1	1	1	1	0	0	0	0	0	0	0	0	0	0	0	0	1	1	1	0	1	1	1	1	1	1	1	1	1	1	1	1	1	1
N23-3415	II	1/2a	CC8	3141	18049	1	1	1	1	1	1	1	1	1	1	1	1	1	1	0	0	0	0	0	0	0	0	0	0	0	0	1	1	1	0	1	1	1	1	0	1	1	1	1	1	1	1	1	1
N23-3430	I	4b	CC1	1	19660	1	1	1	1	1	1	1	1	variant	1	1	1	1	1	1	1	1	1	1	1	0	0	0	0	0	0	1	1	1	0	1	1	1	0	0	1	1	1	1	1	1	1	1	1
N23-3452	I	4b	CC388	388	19659	1	1	1	1	0	1	1	1	1	1	1	1	1	1	0	0	0	0	0	0	1	1	1	1	1	1	1	1	1	0	1	1	1	0	0	1	1	1	1	1	1	1	1	1
N23-3521	I	4b	CC6	6	19663	1	1	1	1	1	1	1	1	1	1	1	1	1	1	1	1	1	1	1	1	0	0	0	0	0	0	1	1	1	0	1	1	1	0	0	1	1	1	1	1	1	1	1	1
N23-3522	I	4b	CC6	6	19663	1	1	1	1	1	1	1	1	1	1	1	1	1	1	1	1	1	1	1	1	0	0	0	0	0	0	1	1	1	0	1	1	1	0	0	1	1	1	1	1	1	1	1	1
N23-3621	II	1/2a	CC8	3141	18049	1	1	1	1	1	1	1	1	1	1	1	1	1	1	0	0	0	0	0	0	0	0	0	0	0	0	1	1	1	0	1	1	1	1	0	1	1	1	1	1	1	1	1	1
N24-0020	II	1/2a	CC475	504	8512	1	1	1	1	0	1	1	1	1	1	1	1	1	1	0	0	0	0	0	0	0	0	0	0	0	0	1	1	1	0	1	1	1	1	1	1	1	1	1	1	1	1	1	1
N24-0087	II	1/2a	CC8	3141	18049	1	1	1	1	1	1	1	1	1	1	1	1	1	1	0	0	0	0	0	0	0	0	0	0	0	0	1	1	1	0	1	1	1	1	0	1	1	1	1	1	1	1	1	1
N24-0088	II	1/2a	CC11	451	19664	1	1	1	1	1	1	1	1	1	1	1	1	1	1	0	0	0	0	0	0	0	0	0	0	0	0	1	1	1	0	1	1	1	1	1	1	1	1	1	1	1	1	1	1
N24-0101	I	4b	CC1	1	19660	1	1	1	1	1	1	1	1	variant	1	1	1	1	1	1	1	1	1	1	1	0	0	0	0	0	0	1	1	1	0	1	1	1	0	0	1	1	1	1	1	1	1	1	1
N24-0118	I	1/2b	CC224	224	15874	1	1	1	1	1	1	1	1	variant	1	1	1	1	1	1	1	1	1	1	1	0	0	0	0	0	0	1	1	1	0	1	1	1	1	0	1	1	1	1	1	1	1	1	1
N24-0178	II	1/2a	CC7	7	19666	1	1	1	1	1	1	1	1	variant	1	1	1	1	1	0	0	0	0	0	0	0	0	0	0	0	0	1	1	1	0	1	1	1	1	0	1	1	1	1	1	1	1	1	1
N24-0243	I	4b	CC4	4	22226	1	1	1	1	1	1	1	1	variant	1	1	1	1	1	1	1	1	1	1	1	1	1	1	1	1	1	1	1	1	0	1	1	1	0	0	1	1	1	1	1	1	1	1	1
N24-0275	II	1/2a	CC8	3141	18049	1	1	1	1	1	1	1	1	1	1	1	1	1	1	0	0	0	0	0	0	0	0	0	0	0	0	1	1	1	0	1	1	1	1	0	1	1	1	1	1	1	1	1	1
N24-0393	II	1/2a	CC8	3141	18049	1	1	1	1	1	1	1	1	1	1	1	1	1	1	0	0	0	0	0	0	0	0	0	0	0	0	1	1	1	0	1	1	1	1	0	1	1	1	1	1	1	1	1	1
N24-0602	I	4b	CC389	389	22227	1	1	1	1	0	1	1	1	variant	1	1	1	1	1	1	1	1	1	1	1	0	0	0	0	0	0	1	1	1	0	1	1	1	0	0	1	1	1	1	1	1	1	1	1
N24-0653	I	4b	CC1	1594	22228	1	1	1	0	1	1	1	1	variant	1	1	1	1	1	1	1	1	1	1	1	0	0	0	0	0	0	1	1	1	0	1	1	1	0	0	1	1	1	1	1	1	1	1	1
N24-0737	II	1/2a	CC37	37	22229	1	1	1	1	1	1	1	1	1	1	1	1	1	1	0	0	0	0	0	0	0	0	0	0	0	0	1	1	1	0	1	1	1	1	0	1	1	1	1	1	1	1	1	1
N24-0793	II	1/2a	CC8	3141	18049	1	1	1	1	1	1	1	1	1	1	1	1	1	1	0	0	0	0	0	0	0	0	0	0	0	0	1	1	1	0	1	1	1	1	0	1	1	1	1	1	1	1	1	1
N24-1096	II	1/2a	CC21	21	22244	1	1	1	1	1	1	1	1	1	1	1	1 K197N	1	1	0	0	0	0	0	0	0	0	0	0	0	0	1	1	1	0	1	1	1	1	0	1	1	1	1	1	1	1	1	1
N24-1125	I	4b	CC1	3372	22230	1	1	1	1	1	1	1	1	variant	1	1	1	1	1	1	1	1	1	1	1	0	0	0	0	0	0	1	1	1	0	1	1	1	0	0	1	1	1	1	1	1	1	1	1
N24-1378	I	4b	CC388	388	22231	1	1	1	1	0	1	1	1	variant	1	1	1	1	1	0	0	0	0	0	0	1	1	1	1	1	1	1	1	1	0	1	1	1	0	0	1	1	1	1	1	1	1	1	1
N24-1469	II	1/2a	CC8	3141	18049	1	1	1	1	1	1	1	1	1	1	1	1	1	1	0	0	0	0	0	0	0	0	0	0	0	0	1	1	1	0	1	1	1	1	0	1	1	1	1	1	1	1	1	1
N24-1489	I	4b	CC389	389	14079	1	1	1	1	1	1	1	1	variant	1	1	1	1	1	1	1	1	1	1	1	0	0	0	0	0	0	1	1	1	0	1	1	1	0	0	1	1	1	1	1	1	1	1	1
N24-1493	II	1/2a	CC8	16	21282	1	1	1	1	1	1	1	1	variant 2	1	1	1	1	1	0	0	0	0	0	0	0	0	0	0	0	0	1	1	1	0	1	1	1	1	0	1	1	1	1	1	1	1	1	1
N24-1742	II	1/2a	CC11	451	6376	1	1	1	1	1	1	1	1	1	1	1	1	1	1	0	0	0	0	0	0	0	0	0	0	0	0	1	1	1	0	1	1	1	1	1	1	1	1	1	1	1	1	1	1
N24-1799	I	4b	CC2	2	22232	1	1	1	1	1	1	1	1	1	1	1	1	1	1	0	0	0	0	0	0	0	0	0	0	0	0	0	1	1	0	1	1	1	0	0	1	1	1	1	1	1	1	1	1
N24-1908	I	4b	CC4	4	22233	1	1	1	1	1	1	1	1	variant	1	1	1	1	1	1	1	1	1	1	1	1	1	1	1	1	1	1	1	1	0	1	1	1	0	0	1	1	1	1	1	1	1	1	1
N24-1909	II	1/2a	CC8	3141	18049	1	1	1	1	1	1	1	1	1	1	1	1	1	1	0	0	0	0	0	0	0	0	0	0	0	0	1	1	1	0	1	1	1	1	0	1	1	1	1	1	1	1	1	1
N24-1933	I	4b	CC1	1	22234	1	1	1	1	1	1	1	1	variant	1	1	1	1	1	1	1	1	1	1	1	0	0	0	0	0	0	1	1	1	0	1	1	1	0	0	1	1	1	1	1	1	1	1	1
N24-1989	I	4b	CC4	4	22246	1	1	1	1	1	1	1	1	variant	1	1	1	1	1	1	1	1	1	1	1	1	1	1	1	1	1	1	1	1	0	1	1	1	0	0	1	1	1	1	1	1	1	1	1
N24-2057	I	4b	CC1	1	17134	1	1	1	1	1	1	1	1	variant	1	1	1	1	1	1	1	1	1	1	1	0	0	0	0	0	0	1	1	1	1	1	1	1	0	0	1	1	1	0	1	1	1	1	1
N24-2135	II	1/2a	CC8	16	19781	1	1	1	1	1	1	1	1	1	1	1	1	1	1	0	0	0	0	0	0	0	0	0	0	0	0	1	1	1	0	1	1	1	1	0	1	1	1	1	1	1	1	1	1
N24-2259	II	1/2a	ST36	36	22235	1	1	1	1	1	1	1	1	1	1	1	1	1	1	0	0	0	0	0	0	0	0	0	0	0	0	1	1	1	0	1	1	1	1	1	1	1	1	1	1	1	1	1	1
N24-2274	I	4b	CC4	4	22226	1	1	1	1	1	1	1	1	variant	1	1	1	1	1	1	1	1	1	1	1	1	1	1	1	1	1	1	1	1	0	1	1	1	0	0	1	1	1	1	1	1	1	1	1
N24-2325	I	4b	CC4	4	12418	1	1	1	1	1	1	1	1	variant	1	1	1	1	1	1	1	1	1	1	1	1	1	1	1	1	1	1	1	1	0	1	1	1	0	0	1	1	1	1	1	1	1	1	1
N24-2601	II	1/2a	CC204	204	6371	1	1	1	1	1	1	1	1	1	1	1	1	1	1	0	0	0	0	0	0	0	0	0	0	0	0	1	1	1	0	1	1	1	1	0	1	1	1	1	1	1	1	1	1
N24-2642	II	1/2a	CC8	3141	18049	1	1	1	1	1	1	1	1	1	1	1	1	1	1	0	0	0	0	0	0	0	0	0	0	0	0	1	1	1	0	1	1	1	1	0	1	1	1	1	1	1	1	1	1
N24-2844	II	1/2a	CC101	101	22236	1	1	1	1	1	1	1	1	1	1	1	1	1	1	0	0	0	0	0	0	0	0	0	0	0	0	1	1	1	0	1	1	1	1	0	1	1	1	1	1	1	1	1	1
N24-2935	II	1/2a	CC101	101	22236	1	1	1	1	1	1	1	1	1	1	1	1	1	1	0	0	0	0	0	0	0	0	0	0	0	0	1	1	1	0	1	1	1	1	0	1	1	1	1	1	1	1	1	1
N24-2936	I	4b	CC388	388	21791	1	1	1	1	0	1	1	1	1	1	1	1	1	1	0	0	0	0	0	0	1	1	1	1	1	1	1	1	1	0	1	1	1	0	0	1	1	1	1	1	1	1	1	1
N24-2989	I	4b	CC1	1	22237	1	1	1	1	1	1	1	1	variant	1	1	1	1	1	1	1	1	1	1	1	0	0	0	0	0	0	1	1	1	0	1	1	1	0	0	1	1	1	1	1	1	1	1	1
N24-3071	I	4b	CC2	2	22238	1	1	1	1	1	1	1	1	variant	1	1	1	1	1	0	0	0	0	0	0	0	0	0	0	0	0	0	1	1	0	1	1	1	0	0	1	1	1	1	1	1	1	1	1
N24-3234	II	1/2a	CC8	3141	18049	1	1	1	1	1	1	1	1	1	1	1	1	1	1	0	0	0	0	0	0	0	0	0	0	0	0	1	1	1	0	1	1	1	1	0	1	1	1	1	1	1	1	1	1
N24-3275	I	4b	CC388	388	22251	1	1	1	0	0	1	1	1	variant 2	1	1	1	1	1	0	0	0	0	0	0	1	1	1	1	1	1	1	1	1	0	1	1	1	0	0	1	1	1	1	1	1	1	1	1
N24-3315	II	1/2a	CC7	7	22022	1	1	1	1	1	1	1	1	1	1	1	1	1	1	0	0	0	0	0	0	0	0	0	0	0	0	1	1	1	0	1	1	1	1	0	1	1	1	1	1	1	1	1	1
N24-3363	II	1/2a	CC29	29	22239	1	1	1	1	1	1	1	1	1	1	1	1	1	1	0	0	0	0	0	0	0	0	0	0	0	0	1	1	1	0	1	1	1	1	0	1	1	1	1	1	1	1	1	1
N24-3465	II	1/2a	CC155	155	1128	1	1	1	1	1	1	1	1	1	1	1	1	1	1	0	0	0	0	0	0	0	0	0	0	0	0	1	1	1	0	1	1	1	1	1	1	1	1	1	1	1	1	1	1
N24-3533	II	1/2a	CC37	37	22240	1	1	1	1	1	1	1	1	1	1	1	1	1	1	0	0	0	0	0	0	0	0	0	0	0	0	1	1	1	0	1	1	1	1	0	1	1	1	1	1	1	1	1	1
N24-3540	II	1/2a	CC101	101	22236	1	1	1	1	1	1	1	1	1	1	1	1	1	1	0	0	0	0	0	0	0	0	0	0	0	0	1	1	1	0	1	1	1	1	0	1	1	1	1	1	1	1	1	1
N24-3556	I	4b	CC1	1	22241	1	1	1	1	1	1	1	1	variant	1	1	1	1	1	1	1	1	1	1	1	0	0	0	0	0	0	1	1	1	0	1	1	1	0	0	1	1	1	1	1	1	1	1	1
N24-3620	I	4b	CC4	4	6337	1	1	1	1	1	1	1	1	variant	1	1	1	1	1	1	1	1	1	1	1	1	1	1	1	1	1	1	1	1	0	1	1	1	0	0	1	1	1	1	1	1	1	1	1
N24-3621	II	1/2a	CC8	8	21089	1	1	1	1	1	1	1	1	1	1	1	1	1	1	0	0	0	0	0	0	0	0	0	0	0	0	1	1	1	0	1	1	1	1	0	1	1	1	1	1	1	1	1	1
N24-3677	II	1/2a	CC155	155	1128	1	1	1	1	1	1	1	1	1	1	1	1	1	1	0	0	0	0	0	0	0	0	0	0	0	0	1	1	1	0	1	1	1	1	1	1	1	1	1	1	1	1	1	1
N24-3697	II	1/2a	CC37	37	16230	1	1	1	1	1	1	1	1	1	1	1	1	1	1	0	0	0	0	0	0	0	0	0	0	0	0	1	1	1	0	1	1	1	1	0	1	1	1	1	1	1	1	1	1
N24-3711	II	1/2a	CC8	16	15862	1	1	1	1	1	1	1	1	1	1	1	1	1	1	0	0	0	0	0	0	0	0	0	0	0	0	1	1	1	0	1	1	1	1	0	1	1	1	1	1	1	1	1	1
N24-3712	II	1/2a	CC8	8	19291	1	1	1	1	1	1	1	1	1	1	1	1	1	1	0	0	0	0	0	0	0	0	0	0	0	0	1	1	1	0	1	1	1	1	0	1	1	1	1	1	1	1	1	1
N24-3746	II	1/2a	CC11	451	6376	1	1	1	1	1	1	1	1	1	1	1	1	1	1	0	0	0	0	0	0	0	0	0	0	0	0	1	1	1	0	1	1	1	1	1	1	1	1	1	1	1	1	1	1
N24-3747	I	4b	CC6	6	22242	1	1	1	1	1	1	1	1	variant	1	1	1	1	1	1	1	1	1	1	1	0	0	0	0	0	0	1	1	1	0	1	1	1	0	0	1	1	1	1	1	1	1	1	1
*InlA with premature stop codon, the length of the trunctated proteins is given as the number of amino acids (AA). Full length InlA is 800 AA.
† ActA variants are indicated.
‡ Position of amino acid subsitutions within the PrfA protein are indicated
[truncated: 7 more columns]

## Sheet: Table S3
Strain ID	SEQUENCE	START	END	STRAND	GENE	COVERAGE	GAPS	%COVERAGE	%IDENTITY	PRODUCT*
N19-0070	contig00006	36468	38384	+	actA_EGDe	1-1917/1917	0/0	100	99.43	actA_EGDe
N19-0199	contig00002	26060	27869	-	actA_variant	1-1810/1810	0/0	100	100	actA_variant
N19-0264	contig00010	26004	27920	-	actA_EGDe	1-1917/1917	0/0	100	100	actA_EGDe
N19-0299	contig00005	26044	27853	-	actA_variant	1-1810/1810	0/0	100	99.78	actA_variant
N19-0337	contig00006	50565	52481	+	actA_EGDe	1-1917/1917	0/0	100	97.44	actA_EGDe
N19-0344	contig00002	529875	531684	+	actA_variant	1-1810/1810	0/0	100	99.61	actA_variant
N19-0414	contig00010	36293	38102	+	actA_variant	1-1810/1810	0/0	100	93.42	actA_variant
N19-0828	contig00010	36292	38101	+	actA_variant	1-1810/1810	0/0	100	93.92	actA_variant
N19-0831	contig00009	125192	127001	+	actA_variant	1-1810/1810	0/0	100	99.5	actA_variant
N19-0918	contig00003	26005	27921	-	actA_EGDe	1-1917/1917	0/0	100	97.5	actA_EGDe
N19-0940	contig00009	25799	27715	-	actA_EGDe	1-1917/1917	0/0	100	99.17	actA_EGDe
N19-1093	contig00002	26060	27869	-	actA_variant	1-1810/1810	0/0	100	100	actA_variant
N19-1139	contig00008	36304	38220	+	actA_EGDe	1-1917/1917	0/0	100	99.17	actA_EGDe
N19-1151	contig00007	20865	22781	-	actA_EGDe	1-1917/1917	0/0	100	96.77	actA_EGDe
N19-1211	contig00002	26036	27845	-	actA_variant	1-1810/1810	0/0	100	99.61	actA_variant
N19-1289	contig00007	26004	27920	-	actA_EGDe	1-1917/1917	0/0	100	99.11	actA_EGDe
N19-1309	contig00002	20798	22607	-	actA_variant	1-1810/1810	0/0	100	99.34	actA_variant
N19-1389	contig00007	26004	27920	-	actA_EGDe	1-1917/1917	0/0	100	99.11	actA_EGDe
N19-1437	contig00002	25602	27516	-	actA_EGDe	1-1915/1917	0/0	99.9	94.2	actA_EGDe
N19-1507	contig00002	20776	22585	-	actA_variant	1-1810/1810	0/0	100	100	actA_variant
N19-1520	contig00007	36388	38304	+	actA_EGDe	1-1917/1917	0/0	100	96.77	actA_EGDe
N19-1552	contig00009	25801	27717	-	actA_EGDe	1-1917/1917	0/0	100	99.11	actA_EGDe
N19-1627	contig00002	26048	27857	-	actA_variant	1-1810/1810	0/0	100	99.61	actA_variant
N19-1933	contig00002	475760	477569	+	actA_variant	1-1810/1810	0/0	100	93.31	actA_variant
N19-1998	contig00010	25800	27716	-	actA_EGDe	1-1917/1917	0/0	100	99.17	actA_EGDe
N19-2053	contig00010	36293	38102	+	actA_variant	1-1810/1810	0/0	100	93.42	actA_variant
N19-2400	contig00002	476112	477921	+	actA_variant	1-1810/1810	0/0	100	99.45	actA_variant
N19-2430	contig00002	26060	27869	-	actA_variant	1-1810/1810	0/0	100	100	actA_variant
N19-2538	contig00002	26036	27845	-	actA_variant	1-1810/1810	0/0	100	99.61	actA_variant
N19-2694	contig00002	494237	496046	+	actA_variant	1-1810/1810	0/0	100	99.56	actA_variant
N19-2696	contig00001	518676	520485	+	actA_variant	1-1810/1810	0/0	100	99.56	actA_variant
N19-2857	contig00008	92239	94153	+	actA_EGDe	1-1915/1917	0/0	99.9	94.15	actA_EGDe
N19-2883	contig00008	25999	27913	-	actA_EGDe	1-1915/1917	0/0	99.9	94.15	actA_EGDe
N19-2885	contig00009	25800	27716	-	actA_EGDe	1-1917/1917	0/0	100	99.17	actA_EGDe
N19-3120	contig00002	26036	27845	-	actA_variant	1-1810/1810	0/0	100	99.61	actA_variant
N20-0064	contig00002	489348	491262	+	actA_EGDe	1-1915/1917	0/0	99.9	94.15	actA_EGDe
N20-0093	contig00008	26003	27812	-	actA_variant	1-1810/1810	0/0	100	93.09	actA_variant
N20-0137	contig00002	20666	22580	-	actA_EGDe	1-1915/1917	0/0	99.9	94.2	actA_EGDe
N20-0189	contig00007	26004	27920	-	actA_EGDe	1-1917/1917	0/0	100	99.11	actA_EGDe
N20-0245	contig00002	487252	489166	+	actA_EGDe	1-1915/1917	0/0	99.9	94.2	actA_EGDe
N20-0321	contig00002	505850	507659	+	actA_variant	1-1810/1810	0/0	100	99.61	actA_variant
N20-0356	contig00007	26004	27920	-	actA_EGDe	1-1917/1917	0/0	100	99.11	actA_EGDe
N20-0505	contig00003	20666	22580	-	actA_EGDe	1-1915/1917	0/0	99.9	94.2	actA_EGDe
N20-0571	contig00002	20666	22580	-	actA_EGDe	1-1915/1917	0/0	99.9	94.2	actA_EGDe
N20-0592	contig00008	25802	27718	-	actA_EGDe	1-1917/1917	0/0	100	96.77	actA_EGDe
N20-0605	contig00002	20666	22580	-	actA_EGDe	1-1915/1917	0/0	99.9	94.2	actA_EGDe
N20-0626	contig00002	20666	22475	-	actA_variant	1-1810/1810	0/0	100	99.78	actA_variant
N20-0627	contig00004	250418	252227	+	actA_variant	1-1810/1810	0/0	100	99.61	actA_variant
N20-0655	contig00002	20666	22475	-	actA_variant	1-1810/1810	0/0	100	99.89	actA_variant
N20-0656	contig00002	487252	489166	+	actA_EGDe	1-1915/1917	0/0	99.9	94.2	actA_EGDe
N20-0662	contig00002	20666	22580	-	actA_EGDe	1-1915/1917	0/0	99.9	94.2	actA_EGDe
N20-0664	contig00002	20666	22475	-	actA_variant	1-1810/1810	0/0	100	99.89	actA_variant
N20-0674	contig00002	20666	22580	-	actA_EGDe	1-1915/1917	0/0	99.9	94.2	actA_EGDe
N20-0689	contig00002	25602	27516	-	actA_EGDe	1-1915/1917	0/0	99.9	94.2	actA_EGDe
N20-0725	contig00002	487252	489166	+	actA_EGDe	1-1915/1917	0/0	99.9	94.2	actA_EGDe
N20-0737	contig00002	487030	488944	+	actA_EGDe	1-1915/1917	0/0	99.9	94.2	actA_EGDe
N20-0742	contig00002	487252	489166	+	actA_EGDe	1-1915/1917	0/0	99.9	94.2	actA_EGDe
N20-0743	contig00002	487252	489166	+	actA_EGDe	1-1915/1917	0/0	99.9	94.2	actA_EGDe
N20-0748	contig00002	26035	27844	-	actA_variant	1-1810/1810	0/0	100	99.78	actA_variant
N20-0753	contig00002	488596	490510	+	actA_EGDe	1-1915/1917	0/0	99.9	94.2	actA_EGDe
N20-0754	contig00002	487252	489166	+	actA_EGDe	1-1915/1917	0/0	99.9	94.2	actA_EGDe
N20-0771	contig00002	20666	22580	-	actA_EGDe	1-1915/1917	0/0	99.9	94.2	actA_EGDe
N20-0778	contig00002	20666	22580	-	actA_EGDe	1-1915/1917	0/0	99.9	94.2	actA_EGDe
N20-0779	contig00007	25802	27718	-	actA_EGDe	1-1917/1917	0/0	100	96.77	actA_EGDe
N20-0825	contig00010	36320	38236	+	actA_EGDe	1-1917/1917	0/0	100	98.54	actA_EGDe
N20-0851	contig00002	20666	22580	-	actA_EGDe	1-1915/1917	0/0	99.9	94.2	actA_EGDe
N20-0860	contig00006	50565	52481	+	actA_EGDe	1-1917/1917	0/0	100	97.44	actA_EGDe
N20-0861	contig00003	487252	489166	+	actA_EGDe	1-1915/1917	0/0	99.9	94.2	actA_EGDe
N20-0941	contig00002	25999	27913	-	actA_EGDe	1-1915/1917	0/0	99.9	94.26	actA_EGDe
N20-1050	contig00002	25619	27428	-	actA_variant	1-1810/1810	0/0	100	100	actA_variant
N20-1077	contig00006	25985	27901	-	actA_EGDe	1-1917/1917	0/0	100	97.44	actA_EGDe
N20-1393	contig00006	36363	38172	+	actA_variant	1-1810/1810	0/0	100	93.31	actA_variant
N20-1409	contig00002	25993	27802	-	actA_variant	1-1810/1810	0/0	100	99.61	actA_variant
N20-1411	contig00001	25979	27788	-	actA_variant	1-1810/1810	0/0	100	99.56	actA_variant
N20-1412	contig00001	518656	520465	+	actA_variant	1-1810/1810	0/0	100	99.56	actA_variant
N20-1444	contig00006	36363	38172	+	actA_variant	1-1810/1810	0/0	100	93.31	actA_variant
N20-1445	contig00008	25993	27802	-	actA_variant	1-1810/1810	0/0	100	99.61	actA_variant
N20-1555	contig00002	481929	483738	+	actA_variant	1-1810/1810	0/0	100	99.72	actA_variant
N20-1579	contig00008	25980	27789	-	actA_variant	1-1810/1810	0/0	100	99.83	actA_variant
N20-1786	contig00002	474035	475844	+	actA_variant	1-1810/1810	0/0	100	100	actA_variant
N20-1929	contig00002	529637	531446	+	actA_variant	1-1810/1810	0/0	100	99.61	actA_variant
N20-2031	contig00002	25602	27516	-	actA_EGDe	1-1915/1917	0/0	99.9	94.2	actA_EGDe
N20-2126	contig00008	25803	27612	-	actA_variant	1-1810/1810	0/0	100	93.04	actA_variant
N20-2266	contig00002	529679	531488	+	actA_variant	1-1810/1810	0/0	100	99.61	actA_variant
N20-2301	contig00010	36320	38236	+	actA_EGDe	1-1917/1917	0/0	100	98.54	actA_EGDe
N20-2350	contig00002	26036	27845	-	actA_variant	1-1810/1810	0/0	100	99.61	actA_variant
N20-2489	contig00008	36388	38304	+	actA_EGDe	1-1917/1917	0/0	100	96.77	actA_EGDe
N20-2530	contig00008	25802	27718	-	actA_EGDe	1-1917/1917	0/0	100	96.77	actA_EGDe
N20-2551	contig00012	25800	27716	-	actA_EGDe	1-1917/1917	0/0	100	99.17	actA_EGDe
N20-2629	contig00007	125352	127266	+	actA_EGDe	1-1915/1917	0/0	99.9	94.2	actA_EGDe
N20-2749	contig00002	26000	27809	-	actA_variant	1-1810/1810	0/0	100	99.17	actA_variant
N21-0048	contig00006	36468	38384	+	actA_EGDe	1-1917/1917	0/0	100	99.43	actA_EGDe
N21-0058	contig00008	36388	38304	+	actA_EGDe	1-1917/1917	0/0	100	96.77	actA_EGDe
N21-0095	contig00002	26036	27845	-	actA_variant	1-1810/1810	0/0	100	99.61	actA_variant
N21-0120	contig00008	25802	27718	-	actA_EGDe	1-1917/1917	0/0	100	96.77	actA_EGDe
N21-0213	contig00008	36282	38198	+	actA_EGDe	1-1917/1917	0/0	100	99.17	actA_EGDe
N21-0504	contig00002	26404	28213	-	actA_variant	1-1810/1810	0/0	100	99.5	actA_variant
N21-0781	contig00008	25774	27690	-	actA_EGDe	1-1917/1917	0/0	100	99.17	actA_EGDe
N21-0803	contig00009	36302	38218	+	actA_EGDe	1-1917/1917	0/0	100	99.17	actA_EGDe
N21-0810	contig00002	26404	28213	-	actA_variant	1-1810/1810	0/0	100	99.61	actA_variant
N21-0821	contig00002	25602	27516	-	actA_EGDe	1-1915/1917	0/0	99.9	94.2	actA_EGDe
N21-1023	contig00007	25802	27718	-	actA_EGDe	1-1917/1917	0/0	100	96.77	actA_EGDe
N21-1232	contig00007	26004	27920	-	actA_EGDe	1-1917/1917	0/0	100	99.11	actA_EGDe
N21-1315	contig00008	36468	38384	+	actA_EGDe	1-1917/1917	0/0	100	99.43	actA_EGDe
N21-1625	contig00008	25803	27612	-	actA_variant	1-1810/1810	0/0	100	93.04	actA_variant
N21-1761	contig00002	26036	27845	-	actA_variant	1-1810/1810	0/0	100	99.56	actA_variant
N21-2007	contig00021	25801	27717	-	actA_EGDe	1-1917/1917	0/0	100	98.23	actA_EGDe
N21-2085	contig00003	26005	27921	-	actA_EGDe	1-1917/1917	0/0	100	97.5	actA_EGDe
N21-2095	contig00002	483059	484868	+	actA_variant	1-1810/1810	0/0	100	99.34	actA_variant
N21-2161	contig00002	26036	27845	-	actA_variant	1-1810/1810	0/0	100	99.61	actA_variant
N21-2282	contig00002	26199	28008	-	actA_variant	1-1810/1810	0/0	100	99.34	actA_variant
N21-2346	contig00009	20706	22622	-	actA_EGDe	1-1917/1917	0/0	100	96.77	actA_EGDe
N21-2411	contig00002	20836	22750	-	actA_EGDe	1-1915/1917	0/0	99.9	94.2	actA_EGDe
N21-2876	contig00010	26007	27816	-	actA_variant	1-1810/1810	0/0	100	93.92	actA_variant
N21-2924	contig00002	20836	22750	-	actA_EGDe	1-1915/1917	0/0	99.9	94.2	actA_EGDe
N21-3093	contig00002	20856	22770	-	actA_EGDe	1-1915/1917	0/0	99.9	94.2	actA_EGDe
N21-3170	contig00002	489423	491232	+	actA_variant	1-1810/1810	0/0	100	99.61	actA_variant
N21-3383	contig00002	483220	485029	+	actA_variant	1-1810/1810	0/0	100	99.34	actA_variant
N21-3657	contig00002	26016	27825	-	actA_variant	1-1810/1810	0/0	100	99.61	actA_variant
N21-3695	contig00008	36294	38103	+	actA_variant	1-1810/1810	0/0	100	93.92	actA_variant
N21-3705	contig00002	472462	474271	+	actA_variant	1-1810/1810	0/0	100	99.78	actA_variant
N21-3711	contig00002	20856	22770	-	actA_EGDe	1-1915/1917	0/0	99.9	94.2	actA_EGDe
N21-3790	contig00002	474068	475877	+	actA_variant	1-1810/1810	0/0	100	100	actA_variant
N21-3926	contig00002	26037	27846	-	actA_variant	1-1810/1810	0/0	100	99.61	actA_variant
N21-3947	contig00001	26036	27845	-	actA_variant	1-1810/1810	0/0	100	99.61	actA_variant
N21-3987	contig00002	26036	27845	-	actA_variant	1-1810/1810	0/0	100	99.61	actA_variant
N22-0034	contig00008	20929	22845	-	actA_EGDe	1-1917/1917	0/0	100	99.27	actA_EGDe
N22-0062	contig00011	36274	38083	+	actA_variant	1-1810/1810	0/0	100	93.92	actA_variant
N22-0153	contig00010	36274	38190	+	actA_EGDe	1-1917/1917	0/0	100	97.5	actA_EGDe
N22-0180	contig00002	26039	27848	-	actA_variant	1-1810/1810	0/0	100	100	actA_variant
N22-0199	contig00006	26005	27921	-	actA_EGDe	1-1917/1917	0/0	100	97.44	actA_EGDe
N22-0202	contig00002	26036	27845	-	actA_variant	1-1810/1810	0/0	100	99.61	actA_variant
N22-0361	contig00006	21015	22931	-	actA_EGDe	1-1917/1917	0/0	100	97.5	actA_EGDe
N22-0461	contig00009	36274	38190	+	actA_EGDe	1-1917/1917	0/0	100	97.44	actA_EGDe
N22-0468	contig00008	36368	38284	+	actA_EGDe	1-1917/1917	0/0	100	96.77	actA_EGDe
N22-0471	contig00003	474071	475880	+	actA_variant	1-1810/1810	0/0	100	100	actA_variant
N22-0477	contig00011	36274	38083	+	actA_variant	1-1810/1810	0/0	100	93.92	actA_variant
N22-0670	contig00009	26003	27919	-	actA_EGDe	1-1917/1917	0/0	100	99.17	actA_EGDe
N22-0700	contig00003	494819	496628	+	actA_variant	1-1810/1810	0/0	100	99.83	actA_variant
N22-0711	contig00003	20595	22404	-	actA_variant	1-1810/1810	0/0	100	99.45	actA_variant
N22-0738	contig00008	36272	38081	+	actA_variant	1-1810/1810	0/0	100	93.09	actA_variant
N22-0754	contig00003	476393	478309	+	actA_EGDe	1-1917/1917	0/0	100	97.5	actA_EGDe
N22-0781	contig00009	20595	22509	-	actA_EGDe	1-1915/1917	0/0	99.9	94.15	actA_EGDe
N22-0794	contig00012	26006	27815	-	actA_variant	1-1810/1810	0/0	100	93.92	actA_variant
N22-0795	contig00002	21208	23122	-	actA_EGDe	1-1915/1917	0/0	99.9	94.15	actA_EGDe
N22-0924	contig00008	26032	27948	-	actA_EGDe	1-1917/1917	0/0	100	98.12	actA_EGDe
N22-0946	contig00009	36817	38733	+	actA_EGDe	1-1917/1917	0/0	100	99.17	actA_EGDe
N22-0962	contig00002	489423	491232	+	actA_variant	1-1810/1810	0/0	100	99.61	actA_variant
N22-1074	contig00008	26000	27809	-	actA_variant	1-1810/1810	0/0	100	99.83	actA_variant
N22-1141	contig00008	26013	27822	-	actA_variant	1-1810/1810	0/0	100	99.61	actA_variant
N22-1246	contig00002	476112	477921	+	actA_variant	1-1810/1810	0/0	100	99.45	actA_variant
N22-1277	contig00009	25803	27719	-	actA_EGDe	1-1917/1917	0/0	100	96.71	actA_EGDe
N22-1345	contig00002	25829	27638	-	actA_variant	1-1810/1810	0/0	100	99.45	actA_variant
N22-1351	contig00008	26007	27816	-	actA_variant	1-1810/1810	0/0	100	93.92	actA_variant
N22-1363	contig00002	20799	22608	-	actA_variant	1-1810/1810	0/0	100	99.45	actA_variant
N22-1364	contig00002	25786	27700	-	actA_EGDe	1-1915/1917	0/0	99.9	94.15	actA_EGDe
N22-1368	contig00002	476112	478026	+	actA_EGDe	1-1915/1917	0/0	99.9	94.15	actA_EGDe
N22-1379	contig00002	476112	477921	+	actA_variant	1-1810/1810	0/0	100	99.45	actA_variant
N22-1493	contig00003	20595	22404	-	actA_variant	1-1810/1810	0/0	100	99.28	actA_variant
N22-1494	contig00002	20787	22701	-	actA_EGDe	1-1915/1917	0/0	99.9	94.2	actA_EGDe
N22-1495	contig00009	36995	38911	+	actA_EGDe	1-1917/1917	0/0	100	99.11	actA_EGDe
N22-1502	contig00006	25830	27639	-	actA_variant	1-1810/1810	0/0	100	99.61	actA_variant
N22-1530	contig00002	25829	27743	-	actA_EGDe	1-1915/1917	0/0	99.9	94.15	actA_EGDe
N22-1531	contig00003	26059	27868	-	actA_variant	1-1810/1810	0/0	100	100	actA_variant
N22-1566	contig00002	487228	489142	+	actA_EGDe	1-1915/1917	0/0	99.9	94.2	actA_EGDe
N22-1567	contig00002	26035	27949	-	actA_EGDe	1-1915/1917	0/0	99.9	94.15	actA_EGDe
N22-1568	contig00002	26032	27946	-	actA_EGDe	1-1915/1917	0/0	99.9	94.15	actA_EGDe
N22-1569	contig00002	20595	22404	-	actA_variant	1-1810/1810	0/0	100	99.45	actA_variant
N22-1576	contig00002	26036	27845	-	actA_variant	1-1810/1810	0/0	100	99.61	actA_variant
N22-1577	contig00002	26238	28047	-	actA_variant	1-1810/1810	0/0	100	99.45	actA_variant
N22-1578	contig00002	475902	477711	+	actA_variant	1-1810/1810	0/0	100	99.45	actA_variant
N22-1643	contig00002	476069	477983	+	actA_EGDe	1-1915/1917	0/0	99.9	94.15	actA_EGDe
N22-1720	contig00002	476112	477921	+	actA_variant	1-1810/1810	0/0	100	99.45	actA_variant
N22-1721	contig00002	26035	27949	-	actA_EGDe	1-1915/1917	0/0	99.9	94.15	actA_EGDe
N22-1722	contig00002	25829	27743	-	actA_EGDe	1-1915/1917	0/0	99.9	94.15	actA_EGDe
N22-1741	contig00002	25829	27638	-	actA_variant	1-1810/1810	0/0	100	99.45	actA_variant
N22-1776	contig00002	25994	27803	-	actA_variant	1-1810/1810	0/0	100	99.61	actA_variant
N22-1818	contig00002	20595	22509	-	actA_EGDe	1-1915/1917	0/0	99.9	94.15	actA_EGDe
N22-1830	contig00002	25829	27638	-	actA_variant	1-1810/1810	0/0	100	99.45	actA_variant
N22-1884	contig00002	20778	22692	-	actA_EGDe	1-1915/1917	0/0	99.9	94.36	actA_EGDe
N22-1899	contig00009	25986	27902	-	actA_EGDe	1-1917/1917	0/0	100	97.44	actA_EGDe
N22-1900	contig00008	25983	27899	-	actA_EGDe	1-1917/1917	0/0	100	99.17	actA_EGDe
N22-1996	contig00002	20824	22738	-	actA_EGDe	1-1915/1917	0/0	99.9	94.2	actA_EGDe
N22-2163	contig00002	493196	495005	+	actA_variant	1-1810/1810	0/0	100	99.61	actA_variant
N22-2185	contig00002	26035	27844	-	actA_variant	1-1810/1810	0/0	100	99.78	actA_variant
N22-2300	contig00002	529324	531133	+	actA_variant	1-1810/1810	0/0	100	99.61	actA_variant
N22-2372	contig00002	527860	529774	+	actA_EGDe	1-1915/1917	0/0	99.9	94.2	actA_EGDe
N22-2436	contig00008	36294	38103	+	actA_variant	1-1810/1810	0/0	100	93.92	actA_variant
N22-2474	contig00009	94431	96240	+	actA_variant	1-1810/1810	0/0	100	99.23	actA_variant
N22-2808	contig00008	36302	38218	+	actA_EGDe	1-1917/1917	0/0	100	99.17	actA_EGDe
N22-2845	contig00004	131686	133495	+	actA_variant	1-1810/1810	0/0	100	99.61	actA_variant
N22-2846	contig00002	26036	27845	-	actA_variant	1-1810/1810	0/0	100	99.61	actA_variant
N22-2859	contig00002	478605	480414	+	actA_variant	1-1810/1810	0/0	100	99.78	actA_variant
N22-2860	contig00007	36292	38101	+	actA_variant	1-1810/1810	0/0	100	93.09	actA_variant
N22-2991	contig00002	25602	27516	-	actA_EGDe	1-1915/1917	0/0	99.9	94.2	actA_EGDe
N22-3118	contig00008	36292	38101	+	actA_variant	1-1810/1810	0/0	100	93.09	actA_variant
N22-3119	contig00006	25683	27492	-	actA_variant	1-1810/1810	0/0	100	93.31	actA_variant
N22-3217	contig00002	26016	27825	-	actA_variant	1-1810/1810	0/0	100	99.61	actA_variant
N22-3218	contig00008	36282	38198	+	actA_EGDe	1-1917/1917	0/0	100	99.17	actA_EGDe
N22-3226	contig00008	36272	38081	+	actA_variant	1-1810/1810	0/0	100	93.09	actA_variant
N22-3296	contig00002	26000	27809	-	actA_variant	1-1810/1810	0/0	100	99.17	actA_variant
N22-3538	contig00008	36282	38198	+	actA_EGDe	1-1917/1917	0/0	100	99.17	actA_EGDe
N22-3551	contig00008	36282	38198	+	actA_EGDe	1-1917/1917	0/0	100	99.17	actA_EGDe
N22-3584	contig00002	489400	491209	+	actA_variant	1-1810/1810	0/0	100	99.56	actA_variant
N22-3636	contig00008	26004	27920	-	actA_EGDe	1-1917/1917	0/0	100	99.95	actA_EGDe
N22-3648	contig00009	25800	27716	-	actA_EGDe	1-1917/1917	0/0	100	99.17	actA_EGDe
N23-0035	contig00008	25800	27716	-	actA_EGDe	1-1917/1917	0/0	100	99.17	actA_EGDe
N23-0080	contig00002	474030	475839	+	actA_variant	1-1810/1810	0/0	100	100	actA_variant
N23-0098	contig00009	26007	27816	-	actA_variant	1-1810/1810	0/0	100	93.92	actA_variant
N23-0099	contig00008	36365	38281	+	actA_EGDe	1-1917/1917	0/0	100	98.23	actA_EGDe
N23-0116	contig00002	25647	27456	-	actA_variant	1-1810/1810	0/0	100	99.78	actA_variant
N23-0219	contig00008	25800	27716	-	actA_EGDe	1-1917/1917	0/0	100	99.17	actA_EGDe
N23-0231	contig00008	26003	27919	-	actA_EGDe	1-1917/1917	0/0	100	99.17	actA_EGDe
N23-0240	contig00008	25983	27899	-	actA_EGDe	1-1917/1917	0/0	100	99.17	actA_EGDe
N23-0331	contig00008	26003	27919	-	actA_EGDe	1-1917/1917	0/0	100	99.17	actA_EGDe
N23-0449	contig00002	20856	22665	-	actA_variant	1-1810/1810	0/0	100	99.78	actA_variant
N23-0478	contig00008	36302	38218	+	actA_EGDe	1-1917/1917	0/0	100	99.17	actA_EGDe
N23-0496	contig00008	26003	27919	-	actA_EGDe	1-1917/1917	0/0	100	99.17	actA_EGDe
N23-0572	contig00009	36385	38301	+	actA_EGDe	1-1917/1917	0/0	100	99.27	actA_EGDe
N23-0638	contig00002	20666	22580	-	actA_EGDe	1-1915/1917	0/0	99.9	94.2	actA_EGDe
N23-0666	contig00007	36292	38208	+	actA_EGDe	1-1917/1917	0/0	100	98.12	actA_EGDe
N23-0706	contig00002	26034	27843	-	actA_variant	1-1810/1810	0/0	100	99.61	actA_variant
N23-0707	contig00007	131615	133424	+	actA_variant	1-1810/1810	0/0	100	99.61	actA_variant
N23-0722	contig00008	26003	27919	-	actA_EGDe	1-1917/1917	0/0	100	99.17	actA_EGDe
N23-0723	contig00008	36302	38218	+	actA_EGDe	1-1917/1917	0/0	100	99.17	actA_EGDe
N23-0740	contig00007	36468	38384	+	actA_EGDe	1-1917/1917	0/0	100	99.43	actA_EGDe
N23-0743	contig00007	26006	27815	-	actA_variant	1-1810/1810	0/0	100	93.92	actA_variant
N23-0746	contig00002	26036	27845	-	actA_variant	1-1810/1810	0/0	100	99.61	actA_variant
N23-0747	contig00008	26003	27919	-	actA_EGDe	1-1917/1917	0/0	100	99.17	actA_EGDe
N23-0800	contig00002	26036	27845	-	actA_variant	1-1810/1810	0/0	100	99.61	actA_variant
N23-0865	contig00008	26003	27919	-	actA_EGDe	1-1917/1917	0/0	100	99.17	actA_EGDe
N23-0893	contig00008	25800	27716	-	actA_EGDe	1-1917/1917	0/0	100	99.17	actA_EGDe
N23-0894	contig00008	25800	27716	-	actA_EGDe	1-1917/1917	0/0	100	99.17	actA_EGDe
N23-0895	contig00008	25800	27716	-	actA_EGDe	1-1917/1917	0/0	100	99.17	actA_EGDe
N23-0953	contig00002	20856	22770	-	actA_EGDe	1-1915/1917	0/0	99.9	94.2	actA_EGDe
N23-1016	contig00002	26059	27868	-	actA_variant	1-1810/1810	0/0	100	100	actA_variant
N23-1058	contig00008	36302	38218	+	actA_EGDe	1-1917/1917	0/0	100	99.17	actA_EGDe
N23-1121	contig00008	26003	27919	-	actA_EGDe	1-1917/1917	0/0	100	99.17	actA_EGDe
N23-1132	contig00008	25854	27663	-	actA_variant	1-1810/1810	0/0	100	99.23	actA_variant
N23-1209	contig00002	489567	491481	+	actA_EGDe	1-1915/1917	0/0	99.9	94.36	actA_EGDe
N23-1270	contig00008	25801	27717	-	actA_EGDe	1-1917/1917	0/0	100	98.23	actA_EGDe
N23-1402	contig00008	26003	27919	-	actA_EGDe	1-1917/1917	0/0	100	99.17	actA_EGDe
N23-1435	contig00008	26003	27919	-	actA_EGDe	1-1917/1917	0/0	100	99.17	actA_EGDe
N23-1460	contig00002	20798	22712	-	actA_EGDe	1-1915/1917	0/0	99.9	94.2	actA_EGDe
N23-1486	contig00002	26059	27868	-	actA_variant	1-1810/1810	0/0	100	100	actA_variant
N23-1561	contig00003	26051	27967	-	actA_EGDe	1-1917/1917	0/0	100	97.55	actA_EGDe
N23-1574	contig00007	25802	27718	-	actA_EGDe	1-1917/1917	0/0	100	96.77	actA_EGDe
N23-1817	contig00008	92560	94369	+	actA_variant	1-1810/1810	0/0	100	99.78	actA_variant
N23-1934	contig00008	26003	27919	-	actA_EGDe	1-1917/1917	0/0	100	99.17	actA_EGDe
N23-1935	contig00003	26051	27967	-	actA_EGDe	1-1917/1917	0/0	100	97.55	actA_EGDe
N23-1936	contig00008	26001	27917	-	actA_EGDe	1-1917/1917	0/0	100	97.6	actA_EGDe
N23-2091	contig00006	25782	27698	-	actA_EGDe	1-1917/1917	0/0	100	97.44	actA_EGDe
N23-2170	contig00007	25802	27718	-	actA_EGDe	1-1917/1917	0/0	100	96.77	actA_EGDe
N23-2242	contig00002	493925	495734	+	actA_variant	1-1810/1810	0/0	100	99.39	actA_variant
N23-2292	contig00001	25851	27660	-	actA_variant	1-1810/1810	0/0	100	100	actA_variant
N23-2334	contig00002	25582	27496	-	actA_EGDe	1-1915/1917	0/0	99.9	94.2	actA_EGDe
N23-2360	contig00003	476252	478168	+	actA_EGDe	1-1917/1917	0/0	100	97.55	actA_EGDe
N23-2361	contig00003	25985	27901	-	actA_EGDe	1-1917/1917	0/0	100	97.55	actA_EGDe
N23-2416	contig00012	25801	27717	-	actA_EGDe	1-1917/1917	0/0	100	98.54	actA_EGDe
N23-2510	contig00008	25800	27716	-	actA_EGDe	1-1917/1917	0/0	100	99.17	actA_EGDe
N23-2527	contig00007	25801	27717	-	actA_EGDe	1-1917/1917	0/0	100	99.11	actA_EGDe
N23-2553	contig00002	20856	22770	-	actA_EGDe	1-1915/1917	0/0	99.9	94.2	actA_EGDe
N23-2596	contig00007	26004	27920	-	actA_EGDe	1-1917/1917	0/0	100	99.11	actA_EGDe
N23-2676	contig00008	26003	27919	-	actA_EGDe	1-1917/1917	0/0	100	99.17	actA_EGDe
N23-2856	contig00009	36274	38190	+	actA_EGDe	1-1917/1917	0/0	100	98.28	actA_EGDe
N23-2879	contig00009	36268	38184	+	actA_EGDe	1-1917/1917	0/0	100	99.95	actA_EGDe
N23-2917	contig00009	36305	38221	+	actA_EGDe	1-1917/1917	0/0	100	98.59	actA_EGDe
N23-3331	contig00002	543459	545268	+	actA_variant	1-1810/1810	0/0	100	99.61	actA_variant
N23-3350	contig00008	26003	27919	-	actA_EGDe	1-1917/1917	0/0	100	99.17	actA_EGDe
N23-3356	contig00003	26005	27921	-	actA_EGDe	1-1917/1917	0/0	100	97.5	actA_EGDe
N23-3357	contig00002	515315	517229	+	actA_EGDe	1-1915/1917	0/0	99.9	94.15	actA_EGDe
N23-3368	contig00002	26036	27845	-	actA_variant	1-1810/1810	0/0	100	99.61	actA_variant
N23-3374	contig00010	36388	38304	+	actA_EGDe	1-1917/1917	0/0	100	96.77	actA_EGDe
N23-3383	contig00008	36302	38218	+	actA_EGDe	1-1917/1917	0/0	100	99.17	actA_EGDe
N23-3409	contig00008	25799	27715	-	actA_EGDe	1-1917/1917	0/0	100	99.27	actA_EGDe
N23-3415	contig00008	26003	27919	-	actA_EGDe	1-1917/1917	0/0	100	99.17	actA_EGDe
N23-3430	contig00002	489423	491232	+	actA_variant	1-1810/1810	0/0	100	99.61	actA_variant
N23-3452	contig00002	25829	27743	-	actA_EGDe	1-1915/1917	0/0	99.9	94.15	actA_EGDe
N23-3521	contig00002	25805	27719	-	actA_EGDe	1-1915/1917	0/0	99.9	94.2	actA_EGDe
N23-3522	contig00002	20869	22783	-	actA_EGDe	1-1915/1917	0/0	99.9	94.2	actA_EGDe
N23-3621	contig00008	26003	27919	-	actA_EGDe	1-1917/1917	0/0	100	99.17	actA_EGDe
N24-0020	contig00008	36294	38103	+	actA_variant	1-1810/1810	0/0	100	93.92	actA_variant
N24-0087	contig00008	36302	38218	+	actA_EGDe	1-1917/1917	0/0	100	99.17	actA_EGDe
N24-0088	contig00009	25799	27715	-	actA_EGDe	1-1917/1917	0/0	100	99.27	actA_EGDe
N24-0101	contig00002	26036	27845	-	actA_variant	1-1810/1810	0/0	100	99.61	actA_variant
N24-0118	contig00002	25792	27601	-	actA_variant	1-1810/1810	0/0	100	99.34	actA_variant
N24-0178	contig00007	36388	38197	+	actA_variant	1-1810/1810	0/0	100	93.65	actA_variant
N24-0243	contig00002	26059	27868	-	actA_variant	1-1810/1810	0/0	100	100	actA_variant
N24-0275	contig00008	26003	27919	-	actA_EGDe	1-1917/1917	0/0	100	99.17	actA_EGDe
N24-0393	contig00008	26003	27919	-	actA_EGDe	1-1917/1917	0/0	100	99.17	actA_EGDe
N24-0602	contig00002	20595	22404	-	actA_variant	1-1810/1810	0/0	100	99.28	actA_variant
N24-0653	contig00003	250487	252296	+	actA_variant	1-1810/1810	0/0	100	99.61	actA_variant
N24-0737	contig00007	26004	27920	-	actA_EGDe	1-1917/1917	0/0	100	99.11	actA_EGDe
N24-0793	contig00009	26003	27919	-	actA_EGDe	1-1917/1917	0/0	100	99.17	actA_EGDe
N24-1096	contig00010	36305	38221	+	actA_EGDe	1-1917/1917	0/0	100	98.59	actA_EGDe
N24-1125	contig00002	529212	531021	+	actA_variant	1-1810/1810	0/0	100	99.61	actA_variant
N24-1378	contig00002	20779	22588	-	actA_variant	1-1810/1810	0/0	100	99.45	actA_variant
N24-1469	contig00008	36282	38198	+	actA_EGDe	1-1917/1917	0/0	100	99.17	actA_EGDe
N24-1489	contig00002	20595	22404	-	actA_variant	1-1810/1810	0/0	100	99.28	actA_variant
N24-1742	contig00009	36385	38301	+	actA_EGDe	1-1917/1917	0/0	100	99.27	actA_EGDe
N24-1799	contig00010	89928	91842	+	actA_EGDe	1-1915/1917	0/0	99.9	94.26	actA_EGDe
N24-1908	contig00002	26059	27868	-	actA_variant	1-1810/1810	0/0	100	100	actA_variant
N24-1909	contig00008	25800	27716	-	actA_EGDe	1-1917/1917	0/0	100	99.17	actA_EGDe
N24-1933	contig00008	26013	27822	-	actA_variant	1-1810/1810	0/0	100	99.56	actA_variant
N24-1989	contig00002	26059	27868	-	actA_variant	1-1810/1810	0/0	100	100	actA_variant
N24-2057	contig00002	26036	27845	-	actA_variant	1-1810/1810	0/0	100	99.61	actA_variant
N24-2135	contig00008	26003	27919	-	actA_EGDe	1-1917/1917	0/0	100	99.17	actA_EGDe
N24-2259	contig00003	25798	27714	-	actA_EGDe	1-1917/1917	0/0	100	97.6	actA_EGDe
N24-2274	contig00002	26059	27868	-	actA_variant	1-1810/1810	0/0	100	100	actA_variant
N24-2325	contig00002	26059	27868	-	actA_variant	1-1810/1810	0/0	100	100	actA_variant
N24-2601	contig00009	36303	38219	+	actA_EGDe	1-1917/1917	0/0	100	100	actA_EGDe
N24-2642	contig00008	26003	27919	-	actA_EGDe	1-1917/1917	0/0	100	99.17	actA_EGDe
N24-2844	contig00007	26004	27920	-	actA_EGDe	1-1917/1917	0/0	100	98.28	actA_EGDe
N24-2935	contig00007	36401	38317	+	actA_EGDe	1-1917/1917	0/0	100	98.28	actA_EGDe
N24-2936	contig00002	516256	518170	+	actA_EGDe	1-1915/1917	0/0	99.9	94.15	actA_EGDe
N24-2989	contig00002	26036	27845	-	actA_variant	1-1810/1810	0/0	100	99.56	actA_variant
N24-3071	contig00009	25999	27808	-	actA_variant	1-1810/1810	0/0	100	99.67	actA_variant
N24-3234	contig00008	26003	27919	-	actA_EGDe	1-1917/1917	0/0	100	99.17	actA_EGDe
N24-3315	contig00007	25802	27718	-	actA_EGDe	1-1917/1917	0/0	100	96.77	actA_EGDe
N24-3363	contig00003	26005	27921	-	actA_EGDe	1-1917/1917	0/0	100	97.5	actA_EGDe
N24-3465	contig00008	26004	27920	-	actA_EGDe	1-1917/1917	0/0	100	99.11	actA_EGDe
N24-3533	contig00007	26004	27920	-	actA_EGDe	1-1917/1917	0/0	100	99.11	actA_EGDe
N24-3540	contig00008	26004	27920	-	actA_EGDe	1-1917/1917	0/0	100	98.28	actA_EGDe
N24-3556	contig00002	493200	495009	+	actA_variant	1-1810/1810	0/0	100	99.61	actA_variant
N24-3620	contig00002	512202	514011	+	actA_variant	1-1810/1810	0/0	100	100	actA_variant
N24-3621	contig00010	36304	38220	+	actA_EGDe	1-1917/1917	0/0	100	99.17	actA_EGDe
N24-3677	contig00008	26060	27976	-	actA_EGDe	1-1917/1917	0/0	100	99.11	actA_EGDe
N24-3697	contig00009	26004	27920	-	actA_EGDe	1-1917/1917	0/0	100	99.11	actA_EGDe
N24-3711	contig00008	25985	27794	-	actA_variant	1-1810/1810	0/0	100	93.65	actA_variant
N24-3712	contig00008	36284	38093	+	actA_variant	1-1810/1810	0/0	100	93.65	actA_variant
N24-3746	contig00009	36385	38301	+	actA_EGDe	1-1917/1917	0/0	100	99.27	actA_EGDe
N24-3747	contig00002	478628	480437	+	actA_variant	1-1810/1810	0/0	100	99.89	actA_variant
* In three isolates (N22-1419 (ST3), N24-1493 (ST16) und N24-3275 ST388)), the actA gene could not be fully analyzed due to interruptions within the contigs.

## Sheet: Table S4
	Antimicrobial resistance genes				Resistance to disinfectants		No. loci in Listeria Genomic Island
Strain ID	fosX	norB	mprF	lin	bcrABC	qac	LGI-1	LGI-2	LGI-3
N19-0070	1	1	1	1	0	0	0	0	1
N19-0199	1	1	1	1	0	0	0	0	0
N19-0264	1	1	1	1	0	0	0	35	0
N19-0299	1	1	1	1	0	0	0	0	0
N19-0337	1	1	1	1	0	0	0	0	0
N19-0344	1	1	1	1	0	0	0	0	0
N19-0414	1	1	1	1	1	0	0	0	4
N19-0828	1	1	1	1	0	1	0	0	0
N19-0831	1	1	1	1	0	1	0	34	0
N19-0918	1	1	1	1	0	0	0	0	1
N19-0940	1	1	1	1	0	0	0	0	4
N19-1093	1	1	1	1	0	0	0	34	0
N19-1139	1	1	1	1	0	0	0	0	0
N19-1151	1	1	1	1	0	0	0	0	1
N19-1211	1	1	1	1	0	0	0	0	0
N19-1289	1	1	1	1	0	0	0	0	0
N19-1309	1	1	1	1	0	0	0	0	0
N19-1389	1	1	1	1	0	0	0	0	0
N19-1437	1	1	1	1	0	0	0	0	0
N19-1507	1	1	1	1	0	0	0	0	0
N19-1520	1	1	1	1	0	0	0	0	1
N19-1552	1	1	1	1	0	0	0	0	0
N19-1627	1	1	1	1	0	0	0	0	0
N19-1933	1	1	1	1	0	0	0	0	0
N19-1998	1	1	1	1	0	1	0	0	0
N19-2053	1	1	1	1	0	0	0	0	0
N19-2400	1	1	1	1	0	0	0	0	0
N19-2430	1	1	1	1	0	0	0	34	0
N19-2538	1	1	1	1	0	0	0	0	0
N19-2694	1	1	1	1	0	0	0	0	0
N19-2696	1	1	1	1	0	0	0	34	0
N19-2857	1	1	1	1	0	0	0	0	0
N19-2883	1	1	1	1	0	0	0	0	0
N19-2885	1	1	1	1	0	1	0	0	4
N19-3120	1	1	1	1	0	0	0	0	0
N20-0064	1	1	1	1	0	0	0	0	0
N20-0093	1	1	1	1	0	0	0	0	1
N20-0137	1	1	1	1	0	0	0	0	0
N20-0189	1	1	1	1	0	0	0	0	0
N20-0245	1	1	1	1	0	0	0	0	0
N20-0321	1	1	1	1	0	0	0	0	0
N20-0356	1	1	1	1	0	0	0	0	0
N20-0505	1	1	1	1	0	0	0	0	0
N20-0571	1	1	1	1	0	0	0	0	0
N20-0592	1	1	1	1	0	0	0	0	5
N20-0605	1	1	1	1	0	0	0	0	0
N20-0626	1	1	1	1	0	0	0	0	0
N20-0627	1	1	1	1	0	0	0	0	0
N20-0655	1	1	1	1	0	0	0	0	0
N20-0656	1	1	1	1	0	0	0	0	0
N20-0662	1	1	1	1	0	0	0	0	0
N20-0664	1	1	1	1	0	0	0	0	0
N20-0674	1	1	1	1	0	0	0	0	0
N20-0689	1	1	1	1	0	0	0	0	0
N20-0725	1	1	1	1	0	0	0	0	0
N20-0737	1	1	1	1	0	0	0	0	0
N20-0742	1	1	1	1	0	0	0	0	0
N20-0743	1	1	1	1	0	0	0	0	0
N20-0748	1	1	1	1	0	0	0	0	0
N20-0753	1	1	1	1	0	0	0	0	0
N20-0754	1	1	1	1	0	0	0	0	0
N20-0771	1	1	1	1	0	0	0	0	0
N20-0778	1	1	1	1	0	0	0	0	0
N20-0779	1	1	1	1	0	0	0	0	1
N20-0825	1	1	1	1	0	0	0	0	5
N20-0851	1	1	1	1	0	0	0	0	0
N20-0860	1	1	1	1	0	0	0	0	0
N20-0861	1	1	1	1	0	0	0	0	0
N20-0941	1	1	1	1	0	0	0	34	0
N20-1050	1	1	1	1	0	0	0	0	0
N20-1077	1	1	1	1	0	0	0	0	0
N20-1393	1	1	1	1	0	0	0	0	0
N20-1409	1	1	1	1	0	0	0	0	0
N20-1411	1	1	1	1	0	0	0	34	0
N20-1412	1	1	1	1	0	0	0	34	0
N20-1444	1	1	1	1	0	0	0	0	0
N20-1445	1	1	1	1	0	0	0	0	0
N20-1555	1	1	1	1	0	0	0	0	0
N20-1579	1	1	1	1	1	0	0	0	0
N20-1786	1	1	1	1	0	0	0	0	0
N20-1929	1	1	1	1	0	0	0	0	0
N20-2031	1	1	1	1	0	0	0	0	0
N20-2126	1	1	1	1	0	0	0	0	0
N20-2266	1	1	1	1	0	0	0	0	0
N20-2301	1	1	1	1	0	0	0	0	1
N20-2350	1	1	1	1	0	0	0	0	0
N20-2489	1	1	1	1	0	0	0	0	1
N20-2530	1	1	1	1	0	0	0	0	1
N20-2551	1	1	1	1	0	0	0	0	4
N20-2629	1	1	1	1	0	0	0	0	0
N20-2749	1	1	1	1	0	0	0	0	1
N21-0048	1	1	1	1	0	0	0	0	1
N21-0058	1	1	1	1	0	0	0	0	1
N21-0095	1	1	1	1	0	0	0	0	0
N21-0120	1	1	1	1	0	0	0	0	1
N21-0213	1	1	1	1	0	0	0	0	0
N21-0504	1	1	1	1	0	0	0	0	0
N21-0781	1	1	1	1	0	0	0	0	0
N21-0803	1	1	1	1	0	0	0	0	0
N21-0810	1	1	1	1	0	0	0	0	0
N21-0821	1	1	1	1	0	0	0	0	0
N21-1023	1	1	1	1	0	0	0	0	1
N21-1232	1	1	1	1	0	0	0	0	0
N21-1315	1	1	1	1	0	0	0	0	1
N21-1625	1	1	1	1	0	0	0	0	0
N21-1761	1	1	1	1	0	0	0	0	0
N21-2007	1	1	1	1	0	0	0	0	0
N21-2085	1	1	1	1	0	0	0	0	1
N21-2095	1	1	1	1	0	0	0	0	0
N21-2161	1	1	1	1	0	0	0	0	0
N21-2282	1	1	1	1	0	0	0	0	0
N21-2346	1	1	1	1	0	0	0	0	5
N21-2411	1	1	1	1	0	0	0	0	0
N21-2876	1	1	1	1	0	0	0	0	0
N21-2924	1	1	1	1	0	0	0	0	0
N21-3093	1	1	1	1	0	0	0	0	0
N21-3170	1	1	1	1	0	0	0	0	0
N21-3383	1	1	1	1	0	0	0	0	0
N21-3657	1	1	1	1	0	0	0	24	0
N21-3695	1	1	1	1	0	1	0	0	4
N21-3705	1	1	1	1	0	0	0	0	0
N21-3711	1	1	1	1	0	0	0	0	0
N21-3790	1	1	1	1	0	0	0	0	0
N21-3926	1	1	1	1	0	0	0	0	0
N21-3947	1	1	1	1	0	0	0	0	0
N21-3987	1	1	1	1	0	0	0	0	0
N22-0034	1	1	1	1	0	0	0	0	1
N22-0062	1	1	1	1	0	1	0	0	4
N22-0153	1	1	1	1	0	0	0	34	0
N22-0180	1	1	1	1	0	0	0	0	0
N22-0199	1	1	1	1	0	0	0	0	0
N22-0202	1	1	1	1	0	0	0	0	0
N22-0361	1	1	1	1	0	0	0	0	1
N22-0461	1	1	1	1	0	0	0	0	0
N22-0468	1	1	1	1	0	0	0	0	1
N22-0471	1	1	1	1	0	0	0	0	0
N22-0477	1	1	1	1	0	1	0	0	4
N22-0670	1	1	1	1	0	0	0	0	0
N22-0700	1	1	1	1	1	0	0	0	0
N22-0711	1	1	1	1	0	0	0	0	0
N22-0738	1	1	1	1	0	0	0	0	1
N22-0754	1	1	1	1	0	0	0	0	1
N22-0781	1	1	1	1	0	0	0	0	0
N22-0794	1	1	1	1	0	1	0	0	4
N22-0795	1	1	1	1	0	0	0	0	0
N22-0924	1	1	1	1	0	0	0	0	1
N22-0946	1	1	1	1	0	0	0	0	4
N22-0962	1	1	1	1	0	0	0	0	0
N22-1074	1	1	1	1	1	0	0	0	0
N22-1141	1	1	1	1	0	0	0	0	0
N22-1246	1	1	1	1	0	0	0	0	0
N22-1277	1	1	1	1	0	0	0	0	0
N22-1345	1	1	1	1	0	0	0	0	0
N22-1351	1	1	1	1	0	0	0	0	0
N22-1363	1	1	1	1	0	0	0	0	0
N22-1364	1	1	1	1	0	0	0	0	0
N22-1368	1	1	1	1	0	0	0	0	0
N22-1379	1	1	1	1	0	0	0	0	0
N22-1419	1	1	1	1	0	0	0	0	4
N22-1493	1	1	1	1	0	0	0	0	0
N22-1494	1	1	1	1	0	0	0	0	0
N22-1495	1	0	1	1	1	0	0	0	1
N22-1502	1	1	1	1	0	0	0	24	0
N22-1530	1	1	1	1	0	0	0	0	0
N22-1531	1	1	1	1	0	0	0	0	0
N22-1566	1	1	1	1	0	0	0	0	0
N22-1567	1	1	1	1	0	0	0	0	0
N22-1568	1	1	1	1	0	0	0	0	0
N22-1569	1	1	1	1	0	0	0	0	0
N22-1576	1	1	1	1	0	0	0	0	0
N22-1577	1	1	1	1	0	0	0	0	0
N22-1578	1	1	1	1	0	0	0	0	0
N22-1643	1	1	1	1	0	0	0	0	0
N22-1720	1	1	1	1	0	0	0	0	0
N22-1721	1	1	1	1	0	0	0	0	0
N22-1722	1	1	1	1	0	0	0	0	0
N22-1741	1	1	1	1	0	0	0	0	0
N22-1776	1	1	1	1	0	0	0	0	0
N22-1818	1	1	1	1	0	0	0	0	0
N22-1830	1	1	1	1	0	0	0	0	0
N22-1884	1	1	1	1	0	0	0	0	4
N22-1899	1	1	1	1	0	0	0	0	0
N22-1900	1	1	1	1	0	0	0	0	0
N22-1996	1	1	1	1	0	1	0	34	0
N22-2163	1	1	1	1	0	0	0	0	0
N22-2185	1	1	1	1	0	0	0	0	0
N22-2300	1	1	1	1	0	0	0	0	0
N22-2372	1	1	1	1	0	0	0	0	0
N22-2436	1	1	1	1	0	0	0	0	0
N22-2474	1	1	1	1	0	0	0	0	0
N22-2808	1	1	1	1	0	0	0	0	0
N22-2845	1	1	1	1	0	0	0	0	0
N22-2846	1	1	1	1	0	0	0	0	0
N22-2859	1	1	1	1	0	0	0	0	0
N22-2860	1	1	1	1	0	0	0	0	1
N22-2991	1	1	1	1	0	0	0	0	0
N22-3118	1	1	1	1	0	0	0	0	1
N22-3119	1	1	1	1	0	0	0	0	0
N22-3217	1	1	1	1	0	0	0	0	0
N22-3218	1	1	1	1	0	0	0	0	0
N22-3226	1	1	1	1	0	0	0	0	1
N22-3296	1	1	1	1	0	0	0	0	1
N22-3538	1	1	1	1	0	0	0	0	0
N22-3551	1	1	1	1	0	0	0	0	0
N22-3584	1	1	1	1	0	0	0	0	0
N22-3636	1	1	1	1	0	0	0	0	4
N22-3648	1	1	1	1	0	0	0	0	0
N23-0035	1	1	1	1	0	0	0	0	0
N23-0080	1	1	1	1	0	0	0	0	0
N23-0098	1	1	1	1	0	0	0	0	0
N23-0099	1	1	1	1	0	0	0	0	0
N23-0116	1	1	1	1	0	0	0	0	3
N23-0219	1	1	1	1	0	0	0	0	0
N23-0231	1	1	1	1	0	0	0	0	0
N23-0240	1	1	1	1	0	0	0	0	0
N23-0331	1	1	1	1	0	0	0	0	0
N23-0449	1	1	1	1	0	0	0	0	0
N23-0478	1	1	1	1	0	0	0	0	0
N23-0496	1	1	1	1	0	0	0	0	0
N23-0572	1	1	1	1	0	0	0	0	1
N23-0638	1	1	1	1	0	0	0	0	0
N23-0666	1	1	1	1	0	0	0	0	1
N23-0706	1	1	1	1	0	0	0	0	0
N23-0707	1	1	1	1	0	0	0	0	0
N23-0722	1	1	1	1	0	0	0	0	0
N23-0723	1	1	1	1	0	0	0	0	0
N23-0740	1	1	1	1	0	0	0	0	5
N23-0743	1	1	1	1	0	1	0	0	4
N23-0746	1	1	1	1	0	0	0	0	0
N23-0747	1	1	1	1	0	0	0	0	0
N23-0800	1	1	1	1	0	0	0	0	0
N23-0865	1	1	1	1	0	0	0	0	0
N23-0893	1	1	1	1	0	0	0	0	0
N23-0894	1	1	1	1	0	0	0	0	0
N23-0895	1	1	1	1	0	0	0	0	0
N23-0953	1	1	1	1	0	0	0	0	0
N23-1016	1	1	1	1	0	0	0	0	0
N23-1058	1	1	1	1	0	0	0	0	0
N23-1121	1	1	1	1	0	0	0	0	0
N23-1132	1	1	1	1	0	0	0	0	0
N23-1209	1	1	1	1	0	0	0	0	3
N23-1270	1	1	1	1	0	0	0	0	0
N23-1402	1	1	1	1	0	0	0	0	0
N23-1435	1	1	1	1	0	0	0	0	0
N23-1460	1	1	1	1	0	0	0	0	0
N23-1486	1	1	1	1	0	0	0	0	0
N23-1561	1	1	1	1	0	0	0	0	1
N23-1574	1	1	1	1	0	0	0	0	5
N23-1817	1	1	1	1	0	0	0	0	0
N23-1934	1	1	1	1	0	0	0	0	0
N23-1935	1	1	1	1	0	0	0	0	1
N23-1936	1	1	1	1	1	0	0	0	4
N23-2091	1	1	1	1	0	0	0	0	0
N23-2170	1	1	1	1	0	0	0	0	1
N23-2242	1	1	1	1	0	0	0	0	0
N23-2292	1	1	1	1	0	0	0	0	0
N23-2334	1	1	1	1	0	0	0	0	0
N23-2360	1	1	1	1	0	0	0	0	1
N23-2361	1	1	1	1	0	0	0	0	1
N23-2416	1	1	1	1	0	0	0	0	5
N23-2510	1	1	1	1	0	0	0	0	0
N23-2527	1	0	1	1	0	0	0	0	1
N23-2553	1	1	1	1	0	0	0	0	0
N23-2596	1	1	1	1	0	0	0	0	0
N23-2676	1	1	1	1	0	0	0	0	0
N23-2856	1	1	1	1	0	0	0	0	25
N23-2879	1	1	1	1	0	0	0	0	4
N23-2917	1	1	1	1	0	0	0	0	0
N23-3331	1	1	1	1	0	0	0	0	0
N23-3350	1	1	1	1	0	0	0	0	0
N23-3356	1	1	1	1	0	0	0	0	1
N23-3357	1	1	1	1	0	0	0	0	0
N23-3368	0	1	1	1	0	0	0	0	0
N23-3374	1	1	1	1	0	0	0	0	1
N23-3383	1	1	1	1	0	0	0	0	0
N23-3409	1	1	1	1	0	0	0	0	1
N23-3415	1	1	1	1	0	0	0	0	0
N23-3430	0	1	1	1	0	0	0	0	0
N23-3452	1	1	1	1	0	0	0	0	0
N23-3521	1	1	1	1	0	0	0	0	0
N23-3522	1	1	1	1	0	0	0	0	0
N23-3621	1	1	1	1	0	0	0	0	0
N24-0020	1	1	1	1	0	0	0	0	0
N24-0087	1	1	1	1	0	0	0	0	0
N24-0088	1	1	1	1	0	0	0	0	1
N24-0101	0	1	1	1	0	0	0	0	0
N24-0118	1	1	1	1	0	0	0	0	0
N24-0178	1	1	1	1	0	0	0	0	1
N24-0243	1	1	1	1	0	0	0	0	0
N24-0275	1	1	1	1	0	0	0	0	0
N24-0393	1	1	1	1	0	0	0	0	0
N24-0602	1	1	1	1	0	0	0	0	0
N24-0653	1	1	1	1	0	0	0	0	0
N24-0737	1	1	1	1	0	0	0	0	0
N24-0793	1	1	1	1	0	0	0	0	0
N24-1096	1	1	1	1	0	0	0	0	4
N24-1125	1	1	1	1	0	0	0	0	0
N24-1378	1	1	1	1	0	0	0	0	0
N24-1469	1	1	1	1	0	0	0	0	0
N24-1489	1	1	1	1	0	0	0	0	0
N24-1493	1	1	1	1	0	0	0	0	0
N24-1742	1	1	1	1	0	0	0	0	1
N24-1799	1	1	1	1	0	1	0	34	0
N24-1908	1	1	1	1	0	0	0	0	0
N24-1909	1	1	1	1	0	0	0	0	0
N24-1933	1	1	1	1	0	0	0	0	0
N24-1989	1	1	1	1	0	0	0	0	0
N24-2057	1	1	1	1	0	0	0	24	0
N24-2135	1	1	1	1	0	0	0	0	0
N24-2259	1	1	1	1	0	0	0	0	0
N24-2274	1	1	1	1	0	0	0	0	0
N24-2325	1	1	1	1	0	0	0	0	0
N24-2601	1	1	1	1	0	0	0	35	0
N24-2642	1	1	1	1	0	0	0	0	0
N24-2844	1	1	1	1	0	0	0	0	25
N24-2935	1	1	1	1	0	0	0	0	25
N24-2936	1	1	1	1	0	0	0	0	0
N24-2989	1	1	1	1	0	0	0	0	0
N24-3071	1	1	1	1	0	0	0	34	0
N24-3234	1	1	1	1	0	0	0	0	0
N24-3275	1	1	1	1	0	0	0	0	0
N24-3315	1	1	1	1	0	0	0	0	1
N24-3363	1	1	1	1	0	0	0	0	1
N24-3465	1	0	1	1	0	0	0	0	1
N24-3533	1	1	1	1	0	0	0	0	0
N24-3540	1	1	1	1	0	0	0	0	29
N24-3556	1	1	1	1	0	1	0	0	0
N24-3620	1	1	1	1	0	0	0	0	0
N24-3621	1	1	1	1	0	0	0	0	0
N24-3677	1	0	1	1	0	0	0	0	1
N24-3697	1	1	1	1	0	0	0	0	0
N24-3711	1	1	1	1	0	0	0	0	0
N24-3712	1	1	1	1	0	0	0	0	0
N24-3746	1	1	1	1	0	0	0	0	1
N24-3747	1	1	1	1	0	0	0	0	0

## Sheet: Table S5
Strain ID	Serotype	ST	Complex type	Biosample	Accession no.	Genome size (bp)	Contigs	N50	L50
N19-0070	1/2a	18	10120	SAMN49649135	JBPJSF000000000	2877596	10	1456594	1
N19-0199	4b	397	1082	SAMN49649136	JBPJSE000000000	2906800	13	539432	2
N19-0264	1/2a	204	2812	SAMN49649137	JBPJSD000000000	3011262	14	438030	3
N19-0299	4b	217	8124	SAMN49649138	JBPJSC000000000	2903657	15	306769	2
N19-0337	1/2a	226	10423	SAMN49649139	JBPJSB000000000	2872923	10	1494378	1
N19-0344	4b	1	10424	SAMN49649140	JBPJSA000000000	2913858	18	476856	3
N19-0414	1/2a	325	2060	SAMN49649141	JBPJRZ000000000	3100560	55	431821	3
N19-0828	1/2a	3391	13689	SAMN49649142	JBPJRY000000000	2957433	23	461801	3
N19-0831	4b	1531	10114	SAMN49649143	JBPJRX000000000	3005137	24	331744	4
N19-0918	1/2a	29	10124	SAMN49649144	JBPJRW000000000	2908673	7	1490230	1
N19-0940	1/2a	8	10125	SAMN49649145	JBPJRV000000000	3042028	14	579608	3
N19-1093	4b	4	10115	SAMN49649146	JBPJRU000000000	2954508	14	574028	2
N19-1139	1/2a	8	10125	SAMN49649147	JBPJRT000000000	2955084	13	579608	3
N19-1151	1/2a	7	10127	SAMN49649148	JBPJRS000000000	2874102	12	1495121	1
N19-1211	4b	1	10118	SAMN49649149	JBPJRR000000000	2873734	17	476856	3
N19-1289	1/2a	37	10123	SAMN49649150	JBPJRQ000000000	2890982	11	1497613	1
N19-1309	4b	32	10129	SAMN49649151	JBPJRP000000000	2881498	15	504732	2
N19-1389	1/2a	37	7415	SAMN49649152	JBPJRO000000000	2880229	11	1486645	1
N19-1437	4b	6	3287	SAMN49649153	JBPJRN000000000	2921172	15	556011	2
N19-1507	4b	4	10116	SAMN49649154	JBPJRM000000000	2881702	24	312502	3
N19-1520	1/2a	7	10122	SAMN49649155	JBPJRL000000000	2919524	12	1502326	1
N19-1552	1/2a	37	10128	SAMN49649156	JBPJRK000000000	2890051	13	450185	2
N19-1627	4b	219	10117	SAMN49649157	JBPJRJ000000000	2885165	15	479044	3
N19-1933	1/2a	391	10126	SAMN49649158	JBPJRI000000000	2937720	11	1494176	1
N19-1998	1/2a	8	4668	SAMN49649159	JBPJRH000000000	2977629	21	439239	3
N19-2053	1/2a	325	2064	SAMN49649160	JBPJRG000000000	3000432	24	431539	3
N19-2400	4b	388	7607	SAMN49649161	JBPJRF000000000	2888014	15	503955	2
N19-2430	4b	4	10115	SAMN49649162	JBPJRE000000000	2953754	17	574028	2
N19-2538	4b	1	10119	SAMN49649163	JBPJRD000000000	2982379	16	574139	2
N19-2694	4b	1	10121	SAMN49649164	JBPJRC000000000	2877448	15	476849	3
N19-2696	4b	2	7134	SAMN49649165	JBPJRB000000000	2960759	21	331744	4
N19-2857	4b	213	4920	SAMN49649166	JBPJRA000000000	2980097	21	406533	2
N19-2883	4b	213	4920	SAMN49649167	JBPJQZ000000000	2979206	17	406533	2
N19-2885	1/2a	8	4172	SAMN49649168	JBPJQY000000000	3014145	14	539960	3
N19-3120	4b	3392	13684	SAMN49649169	JBPJQX000000000	2917384	18	476857	3
N20-0064	4b	32	14555	SAMN49649170	JBPJQW000000000	2887445	13	517475	2
N20-0093	1/2a	26	8966	SAMN49649171	JBPJQV000000000	2974726	25	477300	3
N20-0137	4b	6	7448	SAMN15325579	NZ_JACAVC000000000	2879973	20	509831	2
N20-0189	1/2a	3393	14556	SAMN49649172	JBPJQU000000000	2923799	11	1531204	1
N20-0245	4b	6	7448	SAMN15325580	NZ_JACAVB000000000	2879684	16	510034	2
N20-0321	4b	1	14557	SAMN49649173	JBPJQT000000000	2930858	17	533694	2
N20-0356	1/2a	37	14558	SAMN49649174	JBPJQS000000000	2890927	11	1497613	1
N20-0505	4b	6	7448	SAMN15325581	NZ_JACAVA010000013	2880017	18	509831	3
N20-0571	4b	6	7448	SAMN15325582	NZ_JACAUZ000000000	2879735	16	509831	2
N20-0592	1/2a	7	1698	SAMN49649175	JBPJQR000000000	2982493	15	510695	2
N20-0605	4b	6	7448	SAMN15325583	NZ_JACAUY000000000	2880055	17	509831	2
N20-0626	4b	6	7448	SAMN15325584	NZ_JACAUX000000000	2879570	16	509726	2
N20-0627	4b	1	14569	SAMN49649176	JBPJQQ000000000	2878586	23	255439	5
N20-0655	4b	6	7448	SAMN15325585	NZ_JACAUW000000000	2879625	17	509726	2
N20-0656	4b	6	7448	SAMN15325586	NZ_JACAUV000000000	2879922	17	509831	2
N20-0662	4b	6	7448	SAMN15325587	NZ_JACAUU000000000	2879693	16	509831	2
N20-0664	4b	6	7448	SAMN15325588	NZ_JACAUT000000000	2879439	15	509726	2
N20-0674	4b	6	7448	SAMN15325589	NZ_JACAUS000000000	2880114	18	509831	2
N20-0689	4b	6	7448	SAMN15325590	NZ_JACAUR000000000	2879572	16	514767	2
N20-0725	4b	6	7448	SAMN15325592	NZ_JACAUP000000000	2879736	17	509831	2
N20-0737	4b	6	7448	SAMN15325593	NZ_JACAUO000000000	2879227	17	509609	2
N20-0742	4b	6	7448	SAMN15325594	NZ_JACAUN000000000	2879667	17	509831	2
N20-0743	4b	6	7448	SAMN15325595	NZ_JACAUM000000000	2879720	17	509831	2
N20-0748	1/2b	59	7878	SAMN49649177	JBPJQP000000000	2937679	10	506674	2
N20-0753	4b	6	7448	SAMN15325596	NZ_JACAUL000000000	2879099	16	511175	2
N20-0754	4b	6	7448	SAMN15325597	NZ_JACAUK000000000	2879624	17	509831	2
N20-0771	4b	6	7448	SAMN15325598	NZ_JACAUJ000000000	2879906	16	509831	2
N20-0778	4b	6	7448	SAMN15325599	NZ_JACAUI000000000	2880054	16	509831	2
N20-0779	1/2a	7	14570	SAMN49649178	JBPJQO000000000	2838482	11	1458875	1
N20-0825	1/2a	415	9312	SAMN49649179	JBPJQN000000000	2944458	16	376275	3
N20-0851	4b	6	7448	SAMN15325600	NZ_JACAUH000000000	2879807	16	509831	2
N20-0860	1/2a	226	7614	SAMN49649180	JBPJQM000000000	2833660	9	1453353	1
N20-0861	4b	6	7448	SAMN15325601	NZ_JACAUG000000000	2879979	17	509831	3
N20-0941	4b	2	7134	SAMN49649181	JBPJQL000000000	2961484	20	331744	4
N20-1050	4b	4	14559	SAMN49649182	JBPJQK000000000	2881458	22	478259	3
N20-1077	1/2a	226	14560	SAMN49649183	JBPJQJ000000000	2833554	10	1453312	1
N20-1393	1/2a	391	10126	SAMN49649184	JBPJQI000000000	2904796	12	1461500	1
N20-1409	4b	1	14526	SAMN49649185	JBPJQH000000000	2872178	15	476810	3
N20-1411	4b	2	7134	SAMN49649186	JBPJQG000000000	2960153	23	331703	4
N20-1412	4b	2	7134	SAMN49649187	JBPJQF000000000	2960193	22	331703	4
N20-1444	1/2a	391	10126	SAMN49649188	JBPJQE000000000	2936987	11	1494129	1
N20-1445	4b	1	14562	SAMN49649189	JBPJQD000000000	2949553	18	406381	3
N20-1555	1/2b	498	14563	SAMN49649190	JBPJQC000000000	2905080	15	476772	3
N20-1579	1/2b	2946	14564	SAMN49649191	JBPJQB000000000	2993428	20	401362	2
N20-1786	4b	4	14565	SAMN49649192	JBPJQA000000000	2880154	17	501895	2
N20-1929	4b	1	9283	SAMN49649193	JBPJPZ000000000	2912305	14	476810	3
N20-2031	4b	6	14566	SAMN49649194	JBPJPY000000000	2880453	15	514975	2
N20-2126	1/2a	412	14567	SAMN49649195	JBPJPX000000000	2905737	20	526701	2
N20-2266	4b	1	14568	SAMN49649196	JBPJPW000000000	2914623	17	476850	3
N20-2301	1/2a	394	13516	SAMN49649197	JBPJPV000000000	2890391	13	447869	2
N20-2350	4b	1	4961	SAMN49649198	JBPJPU000000000	2918915	18	476850	3
N20-2489	1/2a	511	14665	SAMN49649199	JBPJPT000000000	2873907	12	609787	2
N20-2530	1/2a	511	14665	SAMN49649200	JBPJPS000000000	2873911	12	610065	2
N20-2551	1/2a	8	14666	SAMN49649201	JBPJPR000000000	3072721	28	438962	3
N20-2629	4b	6	14667	SAMN49649202	JBPJPQ000000000	2959389	23	369875	2
N20-2749	1/2b	5	1271	SAMN49649203	JBPJPP000000000	2924687	11	476805	3
N21-0048	1/2a	18	15861	SAMN49649204	JBPJPO000000000	2957823	11	1536925	1
N21-0058	1/2a	511	14665	SAMN49649205	JBPJPN000000000	2874582	14	569208	2
N21-0095	4b	1	10119	SAMN49649206	JBPJPM000000000	2981857	17	574139	2
N21-0120	1/2a	511	14665	SAMN49649207	JBPJPL000000000	2874490	12	610124	2
N21-0213	1/2a	16	15862	SAMN49649208	JBPJPK000000000	2938153	12	540737	3
N21-0504	4b	1	15863	SAMN49649209	JBPJPJ000000000	2918164	18	476856	3
N21-0781	1/2a	8	1247	SAMN49649210	JBPJPI000000000	2922290	12	579606	3
N21-0803	1/2a	16	15864	SAMN49649211	JBPJPH000000000	2939607	15	439007	3
N21-0810	4b	1	15530	SAMN49649212	JBPJPG000000000	2872824	17	476857	3
N21-0821	4b	6	10443	SAMN49649213	JBPJPF000000000	2880277	16	514975	2
N21-1023	1/2a	511	14665	SAMN49649214	JBPJPE000000000	2874280	11	1495151	1
N21-1232	1/2a	37	14558	SAMN49649215	JBPJPD000000000	2891296	11	1497614	1
N21-1315	1/2a	18	15865	SAMN49649216	JBPJPC000000000	2908650	13	511309	2
N21-1625	1/2a	412	15866	SAMN49649217	JBPJPB000000000	2867471	19	543560	2
N21-1761	4b	1	15867	SAMN49649218	JBPJPA000000000	2910987	17	476976	3
N21-2007	1/2a	412	15810	SAMN49649219	JBPJOZ000000000	5391679	81	300893	5
N21-2085	1/2a	29	15868	SAMN49649220	JBPJOY000000000	2869824	7	1490196	1
N21-2095	1/2b	224	15869	SAMN49649221	JBPJOX000000000	2879684	15	476826	3
N21-2161	4b	1	14104	SAMN49649222	JBPJOW000000000	2912485	17	517256	2
N21-2282	1/2b	224	15870	SAMN49649223	JBPJOV000000000	2878887	15	476780	3
N21-2346	1/2a	7	15871	SAMN49649224	JBPJOU000000000	3017945	17	478601	2
N21-2411	4b	6	15872	SAMN49649225	JBPJOT000000000	2918136	15	510188	2
N21-2876	1/2a	504	4208	SAMN49649226	JBPJOS000000000	3004296	36	476806	3
N21-2924	4b	6	14566	SAMN49649227	JBPJOR000000000	2878556	16	510189	2
N21-3093	4b	6	15648	SAMN49649228	JBPJOQ000000000	2929557	17	510229	2
N21-3170	4b	1	15873	SAMN49649229	JBPJOP000000000	2874534	17	476856	3
N21-3383	1/2b	224	15874	SAMN49649230	JBPJOO000000000	2879340	16	476820	3
N21-3657	4b	1	16495	SAMN49649231	JBPJON000000000	2954125	14	560914	2
N21-3695	1/2a	121	16496	SAMN49649232	JBPJOM000000000	3058852	25	520381	2
N21-3705	4b	217	8917	SAMN49649233	JBPJOL000000000	2903176	13	494877	2
N21-3711	4b	6	14566	SAMN49649234	JBPJOK000000000	2880438	16	510229	2
N21-3790	4b	4	16497	SAMN49649235	JBPJOJ000000000	2878850	16	301931	3
N21-3926	4b	1	7612	SAMN49649236	JBPJOI000000000	2920366	18	476813	3
N21-3947	4b	1	16498	SAMN49649237	JBPJOH000000000	2877083	20	296021	4
N21-3987	4b	1	16502	SAMN49649238	JBPJOG000000000	2912036	19	476856	3
N22-0034	1/2a	451	16219	SAMN49649239	JBPJOF000000000	2838924	13	571155	2
N22-0062	1/2a	121	16496	SAMN49649240	JBPJOE000000000	3056828	29	449035	4
N22-0153	1/2a	14	16499	SAMN49649241	JBPJOD000000000	3019200	16	475889	3
N22-0180	4b	4	16497	SAMN49649242	JBPJOC000000000	2876849	14	478259	3
N22-0199	1/2a	226	16500	SAMN49649243	JBPJOB000000000	2834386	10	1453301	1
N22-0202	4b	1	16501	SAMN49649244	JBPJOA000000000	2912352	19	476851	3
N22-0361	1/2a	29	18046	SAMN49649245	JBPJNZ000000000	2869618	9	1489621	1
N22-0461	1/2a	399	16956	SAMN49649246	JBPJNY000000000	2947605	15	456222	3
N22-0468	1/2a	7	18047	SAMN49649247	JBPJNX000000000	2915300	13	1458843	1
N22-0471	4b	4	18048	SAMN49649248	JBPJNW000000000	2886911	10	1485037	1
N22-0477	1/2a	121	16496	SAMN49649249	JBPJNV000000000	3057594	26	449035	4
N22-0670	1/2a	3141	18049	SAMN49649250	JBPJNU000000000	2916902	15	438951	3
N22-0700	1/2b	2946	14564	SAMN49649251	JBPJNT000000000	3043431	12	517471	3
N22-0711	4b	388	18050	SAMN49649252	JBPJNS000000000	2887402	10	1489939	1
N22-0738	1/2a	26	18051	SAMN49649253	JBPJNR000000000	2900204	13	548826	2
N22-0754	1/2a	29	18046	SAMN49649254	JBPJNQ000000000	2869138	8	1489614	1
N22-0781	4b	388	18052	SAMN49649255	JBPJNP000000000	2890806	16	563479	3
N22-0794	1/2a	121	5040	SAMN49649256	JBPJNO000000000	3144771	23	424375	3
N22-0795	4b	388	18052	SAMN49649257	JBPJNN000000000	2891107	12	1490264	1
N22-0924	1/2a	26	18053	SAMN49649258	JBPJNM000000000	2952734	12	598461	2
N22-0946	1/2a	8	5004	SAMN49649259	JBPJNL000000000	3009216	13	579991	3
N22-0962	4b	1	18054	SAMN49649260	JBPJNK000000000	2915980	10	517244	2
N22-1074	1/2b	2946	14564	SAMN49649261	JBPJNJ000000000	2995616	17	401425	2
N22-1141	4b	1	14496	SAMN49649262	JBPJNI000000000	3086386	24	382552	3
N22-1246	4b	388	18052	SAMN49649263	JBPJNH000000000	2888304	13	503952	2
N22-1277	1/2a	403	7620	SAMN49649264	JBPJNG000000000	2984961	20	465875	3
N22-1345	4b	388	18052	SAMN49649265	JBPJNF000000000	2887967	12	503749	2
N22-1351	1/2a	504	16665	SAMN49649266	JBPJNE000000000	2925022	15	582574	2
N22-1363	4b	388	18052	SAMN49649267	JBPJND000000000	2887667	16	498719	2
N22-1364	4b	388	18052	SAMN49649268	JBPJNC000000000	2887188	15	503558	2
N22-1368	4b	388	18052	SAMN49649269	JBPJNB000000000	2887845	15	503854	2
N22-1379	4b	388	18052	SAMN49649270	JBPJNA000000000	2888121	13	503952	2
N22-1419	1/2b	3	18055	SAMN49649271	JBPJMZ000000000	3061144	13	489547	3
N22-1493	4b	220	18056	SAMN49649272	JBPJMY000000000	2893063	9	564137	2
N22-1494	4b	6	18057	SAMN49649273	JBPJMX000000000	2881532	13	510160	2
N22-1495	1/2a	155	2760	SAMN49649274	JBPJMW000000000	3004850	15	571649	3
N22-1502	4b	1	18058	SAMN49649275	JBPJMV000000000	2995665	18	357370	4
N22-1530	4b	388	18052	SAMN49649276	JBPJMU000000000	2888013	13	503854	2
N22-1531	4b	4	18059	SAMN49649277	JBPJMT000000000	2918479	17	537938	3
N22-1566	4b	6	18060	SAMN49649278	JBPJMS000000000	2918284	17	509807	2
N22-1567	4b	388	18052	SAMN49649279	JBPJMR000000000	2888454	13	504060	2
N22-1568	4b	388	18052	SAMN49649280	JBPJMQ000000000	2887700	13	504057	2
N22-1569	4b	388	18052	SAMN49649281	JBPJMP000000000	2887817	16	498515	2
N22-1576	4b	1	18061	SAMN49649282	JBPJMO000000000	2955885	17	476837	3
N22-1577	4b	388	18052	SAMN49649283	JBPJMN000000000	2888049	16	302382	4
N22-1578	4b	388	18052	SAMN34044669	NZ_JARTCC000000000	2887548	15	498363	2
N22-1643	4b	388	18052	SAMN49649284	JBPJMM000000000	2887832	17	498761	2
N22-1720	4b	388	18052	SAMN49649285	JBPJML000000000	2887779	17	498515	2
N22-1721	4b	388	18052	SAMN49649286	JBPJMK000000000	2888224	14	504060	2
N22-1722	4b	388	18052	SAMN49649287	JBPJMJ000000000	2887616	16	503854	2
N22-1741	4b	388	18052	SAMN49649288	JBPJMI000000000	2887444	16	503527	2
N22-1776	4b	1	7612	SAMN49649289	JBPJMH000000000	2918902	17	476856	3
N22-1818	4b	388	18052	SAMN49649290	JBPJMG000000000	2887814	15	498620	2
N22-1830	4b	388	18052	SAMN49649291	JBPJMF000000000	2887582	15	503749	2
N22-1884	1/2b	3	18062	SAMN49649292	JBPJME000000000	3022497	18	478721	3
N22-1899	1/2a	768	18063	SAMN49649293	JBPJMD000000000	2866617	13	442209	3
N22-1900	1/2a	16	3732	SAMN49649294	JBPJMC000000000	2923646	12	580575	3
N22-1996	4b	2	18064	SAMN49649295	JBPJMB000000000	3053884	17	359528	4
N22-2163	4b	1	6522	SAMN49649296	JBPJMA000000000	2918069	16	521040	2
N22-2185	1/2b	59	18065	SAMN49649297	JBPJLZ000000000	2972984	13	478267	3
N22-2300	4b	1	18066	SAMN49649298	JBPJLY000000000	2914324	18	476855	3
N22-2372	4b	6	18067	SAMN49649299	JBPJLX000000000	2920712	16	550629	2
N22-2436	1/2a	504	16665	SAMN49649300	JBPJLW000000000	2925009	15	582358	2
N22-2474	1/2b	1460	4378	SAMN49649301	JBPJLV000000000	2941517	19	352830	3
N22-2808	1/2a	3141	18049	SAMN49649302	JBPJLU000000000	2874525	13	540837	3
N22-2845	4b	1	18088	SAMN49649303	JBPJLT000000000	2915162	53	121003	9
N22-2846	4b	1	18069	SAMN49649304	JBPJLS000000000	2913591	18	476850	3
N22-2859	1/2b	59	18070	SAMN49649305	JBPJLR000000000	2937251	10	506448	2
N22-2860	1/2a	26	18051	SAMN49649306	JBPJLQ000000000	2900062	10	548240	2
N22-2991	4b	6	18071	SAMN49649307	JBPJLP000000000	2880063	16	514973	2
N22-3118	1/2a	26	18051	SAMN49649308	JBPJLO000000000	2941406	14	544740	2
N22-3119	1/2a	391	18072	SAMN49649309	JBPJLN000000000	2954400	11	1511791	1
N22-3217	4b	1	6522	SAMN49649310	JBPJLM000000000	2915197	16	391461	3
N22-3218	1/2a	3141	18049	SAMN49649311	JBPJLL000000000	2915611	12	540671	3
N22-3226	1/2a	26	18051	SAMN49649312	JBPJLK000000000	2899731	11	548506	2
N22-3296	4b	5	18073	SAMN49649313	JBPJLJ000000000	2964340	15	476813	3
N22-3538	1/2a	3141	18049	SAMN49649314	JBPJLI000000000	2974249	15	540881	3
N22-3551	1/2a	3141	18049	SAMN49649315	JBPJLH000000000	2916258	12	540881	3
N22-3584	4b	1	18074	SAMN49649316	JBPJLG000000000	2872504	14	517224	2
N22-3636	1/2c	9	92	SAMN49649317	JBPJLF000000000	3000537	22	477766	3
N22-3648	1/2a	3141	18049	SAMN49649318	JBPJLE000000000	2916025	13	438669	3
N23-0035	1/2a	3141	18049	SAMN49649319	JBPJLD000000000	2915799	12	540465	3
N23-0080	4b	4	19644	SAMN49649320	JBPJLC000000000	2884330	18	501897	2
N23-0098	1/2a	504	19645	SAMN49649321	JBPJLB000000000	3011266	17	523588	3
N23-0099	1/2a	412	19650	SAMN49649322	JBPJLA000000000	2866068	18	543316	2
N23-0116	1/2b	3	7129	SAMN49649323	JBPJKZ000000000	3087899	27	253458	3
N23-0219	1/2a	3141	18049	SAMN49649324	JBPJKY000000000	2915843	11	540771	3
N23-0231	1/2a	3141	18049	SAMN49649325	JBPJKX000000000	2916947	13	540921	3
N23-0240	1/2a	3141	18049	SAMN49649326	JBPJKW000000000	2916350	12	540772	3
N23-0331	1/2a	16	19640	SAMN49649327	JBPJKV000000000	2884044	13	540850	3
N23-0449	4b	6	19652	SAMN49649328	JBPJKU000000000	2920013	16	549802	2
N23-0478	1/2a	3141	18049	SAMN49649329	JBPJKT000000000	2916884	12	540921	3
N23-0496	1/2a	3141	18049	SAMN49649330	JBPJKS000000000	2916353	11	540873	3
N23-0572	1/2a	451	6376	SAMN49649331	JBPJKR000000000	2967861	13	477349	2
N23-0638	4b	6	15918	SAMN49649332	JBPJKQ000000000	2921124	16	551037	2
N23-0666	1/2a	26	19648	SAMN49649333	JBPJKP000000000	2860319	10	547856	2
N23-0706	4b	278	19633	SAMN49649334	JBPJKO000000000	2917573	15	521042	2
N23-0707	4b	278	19634	SAMN49649335	JBPJKN000000000	2915749	15	360611	2
N23-0722	1/2a	3141	18049	SAMN49649336	JBPJKM000000000	2916335	11	540921	3
N23-0723	1/2a	3141	18049	SAMN49649337	JBPJKL000000000	2916191	12	540921	3
N23-0740	1/2a	18	5783	SAMN49649338	JBPJKK000000000	2963414	12	580897	2
N23-0743	1/2a	121	18035	SAMN49649339	JBPJKJ000000000	3030644	12	578158	2
N23-0746	4b	1	19632	SAMN49649340	JBPJKI000000000	2915000	17	476850	3
N23-0747	1/2a	3141	18049	SAMN49649341	JBPJKH000000000	2916652	13	540921	3
N23-0800	4b	1	19632	SAMN49649342	JBPJKG000000000	2913309	18	476850	3
N23-0865	1/2a	3141	18049	SAMN49649343	JBPJKF000000000	2916312	14	523748	3
N23-0893	1/2a	3141	18049	SAMN49649344	JBPJKE000000000	2915683	11	540465	3
N23-0894	1/2a	3141	18049	SAMN49649345	JBPJKD000000000	2916409	13	540777	3
N23-0895	1/2a	16	19640	SAMN49649346	JBPJKC000000000	2883925	13	540968	3
N23-0953	4b	6	19641	SAMN49649347	JBPJKB000000000	2920433	16	550414	2
N23-1016	4b	4	19649	SAMN49649348	JBPJKA000000000	2883498	18	478300	3
N23-1058	1/2a	3141	18049	SAMN49649349	JBPJJZ000000000	2916156	11	540663	3
N23-1121	1/2a	3141	18049	SAMN49649350	JBPJJY000000000	2916489	13	523864	3
N23-1132	4b	54	19639	SAMN49649351	JBPJJX000000000	2933528	17	382144	2
N23-1209	1/2b	3	19646	SAMN49649352	JBPJJW000000000	2972307	13	478326	3
N23-1270	1/2a	412	19647	SAMN49649353	JBPJJV000000000	2867448	19	543548	2
N23-1402	1/2a	3141	18049	SAMN49649354	JBPJJU000000000	2916410	12	540873	3
N23-1435	1/2a	3141	18049	SAMN49649355	JBPJJT000000000	2916225	12	540903	3
N23-1460	1/2b	517	19651	SAMN49649356	JBPJJS000000000	2881262	12	503461	2
N23-1486	4b	4	19636	SAMN49649357	JBPJJR000000000	2882463	18	478300	3
N23-1561	1/2a	29	19637	SAMN49649358	JBPJJQ000000000	2869268	7	1490165	1
N23-1574	1/2a	7	19638	SAMN49649359	JBPJJP000000000	2979435	13	1500605	1
N23-1817	4b	382	2944	SAMN49649360	JBPJJO000000000	2910250	20	353141	2
N23-1934	1/2a	3141	18049	SAMN49649361	JBPJJN000000000	2916579	12	540921	3
N23-1935	1/2a	29	19637	SAMN49649362	JBPJJM000000000	2869750	8	1490165	1
N23-1936	1/2a	321	1431	SAMN49649363	JBPJJL000000000	2991910	11	585792	2
N23-2091	1/2a	226	7614	SAMN49649364	JBPJJK000000000	2832684	9	1453299	1
N23-2170	1/2a	7	19642	SAMN49649365	JBPJJJ000000000	2874715	11	1494938	1
N23-2242	4b	666	19643	SAMN49649366	JBPJJI000000000	2959868	18	320475	3
N23-2292	4b	4	12418	SAMN49649367	JBPJJH000000000	2880948	20	301928	4
N23-2334	4b	6	19655	SAMN49649368	JBPJJG000000000	2915806	15	514929	2
N23-2360	1/2a	29	19637	SAMN49649369	JBPJJF000000000	2868508	11	544503	2
N23-2361	1/2a	29	19637	SAMN49649370	JBPJJE000000000	2868871	10	544515	2
N23-2416	1/2a	415	9312	SAMN49649371	JBPJJD000000000	2983622	19	375450	4
N23-2510	1/2a	3141	18049	SAMN49649372	JBPJJC000000000	2915633	12	540663	3
N23-2527	1/2a	155	19654	SAMN49649373	JBPJJB000000000	2852663	11	685763	2
N23-2553	4b	6	19653	SAMN49649374	JBPJJA000000000	2880061	16	510226	2
N23-2596	1/2a	37	19656	SAMN49649375	JBPJIZ000000000	2889989	11	1497499	1
N23-2676	1/2a	3141	18049	SAMN49649376	JBPJIY000000000	2915919	12	540682	3
N23-2856	1/2a	101	447	SAMN49649377	JBPJIX000000000	2992016	24	543425	2
N23-2879	1/2c	9	19658	SAMN49649378	JBPJIW000000000	3067868	32	434198	4
N23-2917	1/2a	21	19657	SAMN49649379	JBPJIV000000000	2900595	14	443745	3
N23-3331	4b	1	19661	SAMN49649380	JBPJIU000000000	2928905	15	571303	2
N23-3350	1/2a	3141	18049	SAMN49649381	JBPJIT000000000	2916683	12	540921	3
N23-3356	1/2a	849	9112	SAMN49649382	JBPJIS000000000	2869182	7	1490089	1
N23-3357	4b	388	7607	SAMN49649383	JBPJIR000000000	2927615	13	537823	2
N23-3368	4b	1	19669	SAMN49649384	JBPJIQ000000000	2873176	15	476851	3
N23-3374	1/2a	7	19662	SAMN49649385	JBPJIP000000000	2949461	18	421782	4
N23-3383	1/2a	3141	18049	SAMN49649386	JBPJIO000000000	2916799	13	540920	3
N23-3409	1/2a	451	15126	SAMN49649387	JBPJIN000000000	2921862	13	477047	2
N23-3415	1/2a	3141	18049	SAMN49649388	JBPJIM000000000	2916294	13	540933	3
N23-3430	4b	1	19660	SAMN49649389	JBPJIL000000000	2873076	14	517267	2
N23-3452	4b	388	19659	SAMN49649390	JBPJIK000000000	2888139	14	503854	2
N23-3521	4b	6	19663	SAMN49649391	JBPJIJ000000000	2880465	16	515163	2
N23-3522	4b	6	19663	SAMN49649392	JBPJII000000000	2880464	16	510227	2
N23-3621	1/2a	3141	18049	SAMN49649393	JBPJIH000000000	2874308	13	523505	3
N24-0020	1/2a	504	8512	SAMN49649394	JBPJIG000000000	3018210	16	541393	2
N24-0087	1/2a	3141	18049	SAMN49649395	JBPJIF000000000	2916042	11	540831	3
N24-0088	1/2a	451	19664	SAMN49649396	JBPJIE000000000	2921067	13	476457	2
N24-0101	4b	1	19660	SAMN49649397	JBPJID000000000	2873243	16	476851	3
N24-0118	1/2b	224	15874	SAMN49649398	JBPJIC000000000	2877957	16	476780	3
N24-0178	1/2a	7	19666	SAMN49649399	JBPJIB000000000	2873619	11	1494937	1
N24-0243	4b	4	22226	SAMN49649400	JBPJIA000000000	2879579	15	478305	3
N24-0275	1/2a	3141	18049	SAMN49649401	JBPJHZ000000000	2916312	12	540921	3
N24-0393	1/2a	3141	18049	SAMN49649402	JBPJHY000000000	2916047	11	540837	3
N24-0602	4b	389	22227	SAMN49649403	JBPJHX000000000	2879352	13	511938	2
N24-0653	4b	1594	22228	SAMN49649404	JBPJHW000000000	2878235	20	296021	2
N24-0737	1/2a	37	22229	SAMN49649405	JBPJHV000000000	2920929	10	1531127	1
N24-0793	1/2a	3141	18049	SAMN49649406	JBPJHU000000000	2916691	15	438669	3
N24-1096	1/2a	21	22244	SAMN49649407	JBPJHT000000000	2943649	16	436489	3
N24-1125	4b	3372	22230	SAMN49649408	JBPJHS000000000	2911583	16	476857	3
N24-1378	4b	388	22231	SAMN49649409	JBPJHR000000000	2887419	19	498657	2
N24-1469	1/2a	3141	18049	SAMN49649410	JBPJHQ000000000	2916490	11	541073	3
N24-1489	4b	389	14079	SAMN49649411	JBPJHP000000000	2879769	11	512148	2
N24-1493	1/2a	16	21282	SAMN49649412	JBPJHO000000000	2981837	15	583586	3
N24-1742	1/2a	451	6376	SAMN49649413	JBPJHN000000000	2919902	13	477343	2
N24-1799	4b	2	22232	SAMN49649414	JBPJHM000000000	3003126	22	331745	4
N24-1908	4b	4	22233	SAMN49649415	JBPJHL000000000	2923818	18	541726	2
N24-1909	1/2a	3141	18049	SAMN49649416	JBPJHK000000000	2916307	12	540921	3
N24-1933	4b	1	22234	SAMN49649417	JBPJHJ000000000	2954910	21	406735	3
N24-1989	4b	4	22246	SAMN49649418	JBPJHI000000000	2883817	16	478306	3
N24-2057	4b	1	17134	SAMN49649419	JBPJHH000000000	2982383	16	517276	2
N24-2135	1/2a	16	19781	SAMN49649420	JBPJHG000000000	3026316	13	540849	3
N24-2259	1/2a	36	22235	SAMN49649421	JBPJHF000000000	2895097	7	1475851	1
N24-2274	4b	4	22226	SAMN49649422	JBPJHE000000000	2879154	14	478299	3
N24-2325	4b	4	12418	SAMN49649423	JBPJHD000000000	2881433	17	478300	3
N24-2601	1/2a	204	6371	SAMN49649424	JBPJHC000000000	2930423	12	438034	3
N24-2642	1/2a	3141	18049	SAMN49649425	JBPJHB000000000	2915581	11	540573	3
N24-2844	1/2a	101	22236	SAMN49649426	JBPJHA000000000	2960253	12	543439	2
N24-2935	1/2a	101	22236	SAMN49649427	JBPJGZ000000000	2960381	11	543270	2
N24-2936	4b	388	21791	SAMN49649428	JBPJGY000000000	2928551	14	544204	2
N24-2989	4b	1	22237	SAMN49649429	JBPJGX000000000	2873759	17	517264	2
N24-3071	4b	2	22238	SAMN49649430	JBPJGW000000000	3033680	29	225223	6
N24-3234	1/2a	3141	18049	SAMN49649431	JBPJGV000000000	2917045	13	523960	3
N24-3275	4b	388	22251	SAMN49649432	JBPJGU000000000	2888741	16	302381	2
N24-3315	1/2a	7	22022	SAMN49649433	JBPJGT000000000	2838307	10	1458881	1
N24-3363	1/2a	29	22239	SAMN49649434	JBPJGS000000000	2909956	8	1489708	1
N24-3465	1/2a	155	1128	SAMN49649435	JBPJGR000000000	2979266	18	477007	3
N24-3533	1/2a	37	22240	SAMN49649436	JBPJGQ000000000	2924840	11	1531700	1
N24-3540	1/2a	101	22236	SAMN49649437	JBPJGP000000000	3043306	12	543402	2
N24-3556	4b	1	22241	SAMN49649438	JBPJGO000000000	2931450	19	476975	3
N24-3620	4b	4	6337	SAMN49649439	JBPJGN000000000	2921823	20	312886	3
N24-3621	1/2a	8	21089	SAMN49649440	JBPJGM000000000	2972389	17	439672	3
N24-3677	1/2a	155	1128	SAMN49649441	JBPJGL000000000	2979726	17	477007	3
N24-3697	1/2a	37	16230	SAMN49649442	JBPJGK000000000	2948459	17	508418	2
N24-3711	1/2a	16	15862	SAMN49649443	JBPJGJ000000000	2938697	11	541067	3
N24-3712	1/2a	8	19291	SAMN49649444	JBPJGI000000000	2920924	11	579486	3
N24-3746	1/2a	451	6376	SAMN49649445	JBPJGH000000000	2918363	14	477343	2
N24-3747	4b	6	22242	SAMN49649446	JBPJGG000000000	3003828	22	501102	2
